# Supplementary material for: Joint analysis of differential gene expression in multiple studies using correlation motifs
Source: Biostatistics. 2014 Aug 19;16(1):31–46. doi: 10.1093/biostatistics/kxu038 (PMC4263229; doi:10.1093/biostatistics/kxu038)
Supplement: Supplementary Data [file supp_kxu038_kxu038supp_TableA10.csv]

ProbeID	X8_somite_smo_430A_no1.CEL	X8_somite_smo_430A_no2.CEL	X8_somite_smo_430A_no3.CEL	X8_somite_wt_430A_no1.CEL	X8_somite_wt_430A_no2.CEL	X8_somite_wt_430A_no3.CEL	X8_somite_ptc_430A_no1.CEL	X8_somite_ptc_430A_no2.CEL	X8_somite_ptc_430A_no3.CEL	X8_somite_wt_430A_no1.CEL	X8_somite_wt_430A_no2.CEL	X8_somite_wt_430A_no3.CEL	X13_somite_ptc_430A_no1.CEL	X13_somite_ptc_430A_no2.CEL	X13_somite_ptc_430A_no3.CEL	X13_somite_wt_430A_no1.CEL	X13_somite_wt_430A_no2.CEL	X13_somite_wt_430A_no3.CEL	shh_head_430A_no1.CEL	shh_head_430A_no2.CEL	shh_head_430A_no3.CEL	wt_head_430A_no1.CEL	wt_head_430A_no2.CEL	wt_head_430A_no3.CEL	shh_limb_bud_430A_no1.CEL	shh_limb_bud_430A_no2.CEL	shh_limb_bud_430A_no3.CEL	wt_limb_bud_430A_no1.CEL	wt_limb_bud_430A_no2.CEL	wt_limb_bud_430A_no3.CEL	Medulloblastoma.430A.tumor.1.CEL	Medulloblastoma.430A.tumor.2.CEL	Medulloblastoma.430A.tumor.3.CEL	Medulloblastoma.430A.control.1.CEL	Medulloblastoma.430A.control.2.CEL	bcc.tumor.430A.1.CEL	bcc.tumor.430A.2.CEL	bcc.tumor.430A.3.CEL	bcc.control.430A.1.CEL	bcc.control.430A.2.CEL	bcc.control.430A.3.CEL	X13_somite_smo_430A_no1.CEL	X13_somite_smo_430A_no2.CEL	X13_somite_smo_430A_no3.CEL	X13_somite_wt_430A_no1.CEL	X13_somite_wt_430A_no2.CEL	X13_somite_wt_430A_no3.CEL
StudyID	1	1	1	1	1	1	2	2	2	2	2	2	3	3	3	3	3	3	4	4	4	4	4	4	5	5	5	5	5	5	6	6	6	6	6	7	7	7	7	7	7	8	8	8	8	8	8
ConditionID	1	1	1	0	0	0	1	1	1	0	0	0	1	1	1	0	0	0	1	1	1	0	0	0	1	1	1	0	0	0	1	1	1	0	0	1	1	1	0	0	0	1	1	1	0	0	0
1415670_at	9.251629459	9.277875145	9.246462913	9.349769569	9.325006127	9.347134434	9.196315846	9.339226765	9.375711896	9.349769569	9.325006127	9.347134434	9.179812403	9.280161122	9.140528282	9.038245031	9.068366198	9.273198693	8.300140068	9.069186605	9.057932346	8.753424746	8.977230549	9.136798381	9.043464068	9.230244758	9.022144423	9.197316298	9.152401477	9.185604177	9.118887674	8.570817546	8.864796559	8.475800061	9.04603015	9.13626058	9.232726024	9.468134164	9.126020098	8.685587047	8.566155224	9.10024779	9.00696783	9.239180583	9.038245031	9.068366198	9.273198693
1415671_at	10.26534027	10.10061303	10.1896074	10.10171926	10.08223732	10.08370966	9.999096574	9.983105406	9.936927775	10.10171926	10.08223732	10.08370966	9.466423462	10.11117152	10.00750046	9.615595494	9.992838265	9.899863554	9.572511361	9.80146351	9.807858196	9.487579892	9.702343184	9.502976404	9.318444697	9.22074805	9.309340762	9.205755658	9.221163186	9.151919784	9.714361173	9.748152885	9.892292896	9.880276976	10.34671851	9.870506947	9.825758882	9.571876057	9.750735262	9.51150251	9.508980626	9.916208676	9.983475849	10.32844953	9.615595494	9.992838265	9.899863554
1415672_at	10.60282694	10.85661855	10.72780203	10.82061855	10.6343549	10.65854004	10.7208525	10.79083419	10.82690572	10.82061855	10.6343549	10.65854004	10.24136323	10.70468494	10.71332801	10.31612285	10.73172094	10.65416205	11.03724803	11.07545947	10.83612477	11.0053444	10.83711427	10.73424797	10.75518773	10.72049542	10.81284124	10.52587211	10.76579924	10.8719707	10.49160204	10.325736	10.40043822	10.91858721	10.8168749	10.96718662	10.64296176	10.67968345	11.07482458	10.88797489	10.83531116	10.39111021	10.72511831	10.70232169	10.31612285	10.73172094	10.65416205
1415673_at	9.470861152	9.309533948	9.532586734	9.428331698	9.488450311	9.26323618	9.471555886	9.469239312	9.395421791	9.428331698	9.488450311	9.26323618	9.153747948	9.274469734	9.260852808	9.216555755	9.420804618	9.28127698	6.821816224	7.090008677	6.95059074	6.800095519	7.053061313	7.281782711	7.039528075	7.11031554	6.810021774	7.103561048	7.151026972	6.907030242	8.891927649	7.294191158	8.622584973	8.114347653	8.249671093	9.452785486	9.348491004	9.06902537	9.622302496	9.157382774	9.365886326	8.991294752	9.069981619	9.19505794	9.216555755	9.420804618	9.28127698
1415674_a_at	9.511011472	9.387586181	9.489441328	9.371639315	9.449004566	9.556009916	9.526916325	9.439728738	9.500233038	9.371639315	9.449004566	9.556009916	9.35764159	9.304764054	9.194123346	9.516180902	9.291184831	9.317814866	9.67216149	9.699187479	9.605733231	9.631260803	9.599394495	9.597148657	9.399147285	9.504399243	9.460120657	9.400031681	9.440256047	9.406313341	9.690606696	9.372308711	9.678441767	9.524804295	9.552514242	9.72544253	9.670453203	9.313174337	9.606159405	9.45546998	9.327418568	9.448020853	8.995062806	9.363969232	9.516180902	9.291184831	9.317814866
1415675_at	9.023013043	8.994528337	9.048506905	9.124960765	9.069638944	9.186537395	9.047573854	8.95817846	9.102077521	9.124960765	9.069638944	9.186537395	9.174297416	9.095884706	9.11753655	9.223524947	9.106269995	9.009108414	9.339903454	9.169252716	9.303368362	9.349582165	9.14068119	9.200156552	9.043321428	9.009783138	8.953515828	9.158965254	9.166339419	9.140972807	9.54032225	9.48339537	9.266312111	9.398946598	9.273381759	8.552777245	8.283560967	8.256949482	8.493767006	8.729396255	8.456219082	9.263751218	9.132507972	8.906390689	9.223524947	9.106269995	9.009108414
1415676_a_at	11.43183043	11.3171713	11.40677721	11.3510904	11.44578542	11.4910104	11.41970714	11.31286351	11.44577167	11.3510904	11.44578542	11.4910104	11.14832254	11.21483512	11.25081386	11.3242608	11.20523437	11.06818338	11.12880909	11.36156902	11.51464686	11.37489547	11.40451086	11.46405292	11.4968489	11.53098546	11.42920915	11.45659663	11.54909725	11.47782728	11.19331113	10.39438117	11.26914266	10.74138783	10.90681348	11.14588842	11.11774526	10.85956739	10.64994042	10.82018125	11.13172602	11.21054948	11.13405818	11.20309135	11.3242608	11.20523437	11.06818338
1415677_at	7.913856645	7.896007473	7.93941882	7.699295958	7.666241117	7.735053833	7.766827361	7.863536099	7.911886754	7.699295958	7.666241117	7.735053833	8.111330688	7.685474981	7.878332616	7.797251166	7.762592337	7.778202832	7.91570931	8.102899602	7.963827906	8.062511029	8.060156529	8.238871902	7.993878159	8.031830906	7.952665514	7.994255569	7.988464881	7.959130636	8.661343542	7.9981225	8.563759018	8.078146202	8.59432664	7.611071344	7.952665514	8.049577313	8.747002037	8.318879339	8.744921096	8.004276204	7.894932665	7.826488962	7.797251166	7.762592337	7.778202832
1415678_at	9.888300365	9.93352729	10.11231787	9.782736266	9.994362059	9.873821645	9.875091807	9.986471234	9.985998659	9.782736266	9.994362059	9.873821645	9.493264466	9.877398696	9.890582806	9.693274002	9.712479248	9.868184232	10.02906544	9.875050383	9.851385323	9.534914162	9.765790447	9.840998703	9.829130172	9.889748028	9.746408403	9.733503687	9.772877533	9.818854718	10.15688442	9.575014628	10.28061206	10.12517066	10.19617604	11.77832464	10.88191841	11.10398618	11.2864952	11.27740263	11.23097445	9.839812164	9.910928165	10.13936172	9.693274002	9.712479248	9.868184232
1415679_at	10.07100035	10.05471684	10.17191632	9.997957129	9.891687915	10.13654238	10.10932485	10.06428647	10.07829987	9.997957129	9.891687915	10.13654238	10.18890113	10.00684821	9.812950947	10.26990989	10.01278917	9.978503149	10.22625858	10.36070164	10.3918084	10.18751831	10.21217879	10.25579054	10.34933169	10.28739121	10.35491616	10.29147236	10.2427686	10.30638236	11.10134179	10.81031646	10.7982466	10.85802331	10.58482866	10.46935622	10.200076	10.26772997	10.31275549	10.08828707	10.25397868	10.35988216	10.05705371	10.13509587	10.26990989	10.01278917	9.978503149
1415680_at	9.889867916	9.886340494	9.936694467	9.889120444	9.899929191	9.945989677	9.89047933	9.838959118	9.836848762	9.889120444	9.899929191	9.945989677	9.714421789	9.820754437	9.930528249	9.790046117	9.940357127	9.718681784	9.710375056	10.03206122	9.94323779	9.712991962	10.01897279	10.07793717	9.912318853	9.929210886	9.846718101	10.06274549	10.03969993	9.874694357	9.509547452	9.343083601	9.623518758	8.803617702	8.985358952	9.711368667	9.812103363	9.673216706	9.25136301	9.390576171	9.448535855	9.8680428	9.708706546	10.02700412	9.790046117	9.940357127	9.718681784
1415681_at	9.419917377	9.451491647	9.410049448	9.493060663	9.528398948	9.65938167	9.565669312	9.475925781	9.482287841	9.493060663	9.528398948	9.65938167	9.234289049	9.216489114	9.224526533	9.336139443	9.270263525	9.252035589	9.562925813	9.440766528	9.417517704	9.598878136	9.595276139	9.564333685	9.423061703	9.529469613	9.401923264	9.573510673	9.607491714	9.590320247	8.666704296	9.390763201	8.990811434	8.920447577	9.17495497	9.704574746	9.920206658	9.875606382	9.929095692	9.554457961	9.67747077	9.466280405	9.097075021	9.179672812	9.336139443	9.270263525	9.252035589
1415682_at	9.177605244	9.191094245	9.076568105	9.151812456	9.111368023	9.122941525	9.200946301	9.125049264	8.976375788	9.151812456	9.111368023	9.122941525	8.851870746	9.029333868	9.083301738	8.762786893	9.117608982	9.123191043	8.771066755	8.910494347	8.872568005	8.601956779	9.057711241	8.987180026	9.03232056	9.094396329	8.92375394	9.06392662	8.97835091	8.933424232	8.7914681	8.688157771	8.372310135	8.092377267	8.066538593	8.97835091	8.295936787	8.619075004	8.38274186	8.270058882	8.130917888	8.907742303	8.968156125	9.181040305	8.762786893	9.117608982	9.123191043
1415683_at	11.20098276	11.08819943	11.17241809	11.10899331	11.23179386	11.24696849	11.18127943	11.16236268	11.36790069	11.10899331	11.23179386	11.24696849	11.13546015	11.06133955	10.94276587	11.15521873	10.93487163	10.91952881	10.70186893	10.78602987	10.66458215	10.81620305	10.83101089	10.88830969	10.85202149	10.91858933	10.76915946	11.04899355	11.03167935	11.03599764	10.97889957	10.31847131	10.5962302	10.59764186	10.61997354	11.51742151	11.15442496	11.2501053	11.16225645	11.02527588	11.2479741	11.14361604	10.69752748	10.82729938	11.15521873	10.93487163	10.91952881
1415684_at	8.369048368	8.356945641	8.135787326	8.275045515	8.148074374	8.162683469	8.16794664	8.269878177	8.30278093	8.275045515	8.148074374	8.162683469	7.694806497	8.179316937	8.201866575	7.71825706	8.097779606	8.14415465	7.564045859	8.258254347	8.222778015	7.724551513	8.300584354	8.3019976	8.256086615	8.245618955	8.170982118	8.152373604	8.193073838	8.122770923	7.802222601	7.088863321	7.511768749	7.491975269	7.649299715	8.32784809	8.300406951	9.045210109	8.819937109	8.22583575	7.772344091	7.767359964	7.992849607	8.167605127	7.71825706	8.097779606	8.14415465
1415685_at	8.609040829	8.541861961	8.28285525	8.40479792	8.417968021	8.269401198	8.594306261	8.471630074	8.417968021	8.40479792	8.417968021	8.269401198	7.850167332	8.526235586	8.412785709	7.319228684	8.455273841	8.440406942	8.369620958	8.09792354	8.317223604	8.207428675	8.201091639	8.355526922	8.703848059	8.570223899	8.382871064	8.500973785	8.445667373	8.417968021	8.756862825	8.382182018	8.800071436	8.417968021	8.692661416	8.209863948	8.533157059	8.790521159	8.571963672	8.928415276	8.379190716	8.000588174	8.225525574	8.522514614	7.319228684	8.455273841	8.440406942
1415686_at	9.558116512	9.803709177	9.543598234	9.739119143	9.627763778	9.492915534	9.722466196	9.837969196	9.529771926	9.739119143	9.627763778	9.492915534	8.888768236	9.68812385	10.00647681	8.859865734	9.630854872	9.566601065	9.874353349	9.883374906	9.831994971	9.672175549	9.89068848	9.95306202	9.58739629	9.647061116	9.424778468	9.256550828	9.528529599	9.499065012	8.734883152	9.317279896	9.777718086	10.24789508	9.850534501	10.33234843	10.39881494	10.53720733	9.913111698	9.932922245	9.995467688	9.169654528	9.499831663	9.666103033	8.859865734	9.630854872	9.566601065
1415687_a_at	9.30751838	9.211557341	9.358567648	9.201403861	9.197628862	9.019808477	9.075463261	9.273720157	9.335970455	9.201403861	9.197628862	9.019808477	9.303589195	9.471043325	9.347745434	9.224647734	9.199070408	9.309789839	9.83065403	10.28713296	10.39313385	10.14741739	10.39421931	10.1627124	9.575832359	9.430106902	9.371324728	9.630550693	9.508188623	9.428640251	10.00749176	10.90715748	10.66523652	11.4867597	11.69036046	10.89616892	10.99423909	10.55728985	10.41185529	10.41892023	9.873199403	9.382094763	9.099642299	9.508188623	9.224647734	9.199070408	9.309789839
1415688_at	10.31185804	10.30312371	10.31234289	10.18060173	10.20598468	10.28617566	10.24921777	10.25771786	10.16316723	10.18060173	10.20598468	10.28617566	9.923677798	10.24408413	10.24326731	9.827188822	10.21743753	10.10993067	10.66137497	10.54455116	10.560992	10.4530195	10.67539626	10.60703271	10.30172419	10.38452713	10.38756798	10.32996563	10.48534965	10.50347691	10.26023003	10.26624562	10.68803686	10.67972793	10.60484278	10.75687355	10.53539697	10.72890286	10.62266656	10.74411328	10.78476235	10.05594078	10.07691548	10.31241009	9.827188822	10.21743753	10.10993067
1415689_s_at	9.142213548	9.016764064	9.028133029	8.999905934	9.007442223	9.025824345	8.920991322	9.027278636	9.059448296	8.999905934	9.007442223	9.025824345	8.24350725	9.070911836	9.025571782	8.364590863	8.810713007	8.862199855	9.795598849	9.819566451	9.861326854	9.43429442	9.95176298	9.702310502	9.552964244	9.498556239	9.654787268	9.498903501	9.604525407	9.710197125	7.904958999	7.579586459	7.515380231	7.144131703	7.044005297	8.254143575	7.757219772	8.435930894	8.219121393	8.045393654	7.822922335	8.91608759	9.043918245	9.269263313	8.364590863	8.810713007	8.862199855
1415690_at	10.60795371	10.59373722	10.59776322	10.50488903	10.56078176	10.55334086	10.54066184	10.59598482	10.55243125	10.50488903	10.56078176	10.55334086	10.48980487	10.48832984	10.4942325	10.62144944	10.26322576	10.53315373	10.66473296	10.59911236	10.50445729	10.61425612	10.52820987	10.51197806	10.54485809	10.58116508	10.50504586	10.65010495	10.62420496	10.57597207	10.43267332	10.02689285	10.38746166	10.32302241	10.30704587	10.63806504	10.70770175	10.65863251	10.58923683	10.46289505	10.46524092	10.49547564	10.31867458	10.56391333	10.62144944	10.26322576	10.53315373
1415691_at	10.20059043	10.23294609	10.18839316	10.1255985	10.09361312	10.01134633	9.896747081	9.931826103	9.872015126	10.1255985	10.09361312	10.01134633	9.595338613	9.802520945	9.633186836	9.63554893	9.947496745	9.970029697	9.403954098	9.726110911	9.659740786	9.067155613	9.596962362	9.584636504	10.11200062	9.963123509	10.00815748	9.97755706	9.951090204	9.959384568	8.775933497	9.089521424	8.995044691	11.09530009	10.80086455	10.5680597	10.35880528	10.57825024	10.19915502	10.46009173	10.53925963	10.06326547	10.098316	10.16797937	9.63554893	9.947496745	9.970029697
1415692_s_at	11.77298391	11.79094337	11.69682561	11.53566521	11.40758571	11.60068039	11.83450188	11.74729399	11.6211129	11.53566521	11.40758571	11.60068039	11.3938329	11.74536578	11.74253171	11.24528671	11.6680895	11.81423752	10.71422789	11.42773097	11.07809644	10.51807839	11.53406421	11.27562731	11.17507875	11.19227449	11.32843612	11.23365752	11.38498715	11.4271418	11.00851685	10.71142469	10.79036328	11.08948485	11.07190758	11.0916843	11.28310235	11.44477454	11.34344411	11.01878233	11.11763142	11.43245178	11.53730088	11.69395874	11.24528671	11.6680895	11.81423752
1415693_at	8.769444657	8.924653155	8.957724117	8.899118831	8.99061256	8.808735369	8.888428777	9.02050684	8.978115695	8.899118831	8.99061256	8.808735369	8.712627459	8.920412021	8.964390086	8.757008759	8.790630164	8.753093899	8.168003349	8.59862708	8.538096941	8.118788554	8.481965051	8.507445958	8.4780783	8.501719033	8.443764745	8.265846783	8.393141729	8.412446406	8.045234045	8.017838011	8.053035165	8.285123583	8.388626024	8.635357835	8.458755445	8.635567225	9.462973714	8.895712706	9.245811024	8.799633021	8.705158738	8.823690373	8.757008759	8.790630164	8.753093899
1415694_at	8.277344993	8.318713299	8.55212173	8.324117325	8.368807626	8.666173539	8.277867319	8.201375669	8.137908391	8.324117325	8.368807626	8.666173539	8.358516226	7.979492667	7.173010571	8.622423306	8.18189424	8.079792394	8.602918356	8.927049746	8.796402269	8.603578845	8.318614849	8.544353261	8.875655626	8.75052078	8.696680106	8.61363963	8.57570415	8.490529443	8.099369865	8.521226866	8.178123301	8.601763866	8.648361432	6.828049264	7.317910654	6.927244172	7.177991841	7.594458393	7.207129783	7.982063133	7.609788698	8.026300718	8.622423306	8.18189424	8.079792394
1415695_at	10.56381001	10.55348144	10.40064721	10.45438827	10.42836721	10.38924552	10.34446473	10.46844269	10.45960079	10.45438827	10.42836721	10.38924552	10.22190462	10.30016816	10.29184872	10.20266677	10.32055871	10.23786965	10.36371603	10.09830324	10.17167122	10.30962942	10.42323389	10.43701989	10.41564083	10.33778317	10.36320774	10.30491418	10.31556212	10.42028998	10.62028144	9.911755225	10.9842442	10.24120089	9.89838727	10.78141754	10.91620981	10.61757704	10.49669529	10.57911984	10.24146192	10.30605414	10.13295101	10.48727023	10.20266677	10.32055871	10.23786965
1415696_at	10.82376486	10.72643566	10.77177335	10.66908049	10.74041808	10.78298445	10.79896283	10.76505561	10.74523116	10.66908049	10.74041808	10.78298445	10.67099846	10.88838441	10.73937841	10.77375018	10.85281615	10.94603767	10.75711852	10.88883664	10.87549528	10.78298445	10.89189451	10.95152005	10.74731173	10.86165779	10.7905372	10.89692959	10.80777145	10.83931888	10.90945227	10.62773676	10.81940693	10.47581327	10.35843483	10.95492546	11.02566074	10.75341137	10.5450555	10.57455289	10.61344952	10.77968425	10.62162622	10.86643253	10.77375018	10.85281615	10.94603767
1415697_at	10.30473113	10.32719561	10.39731899	10.42631537	10.41099763	10.49226044	10.40277846	10.44831529	10.41824391	10.42631537	10.41099763	10.49226044	10.19679295	10.40936423	10.58710897	10.36001662	10.50579565	10.52499174	9.989190008	10.52274251	10.40302655	10.1371848	10.48368912	10.51878713	10.32455632	10.32520788	10.33137521	10.46592873	10.43028153	10.4561514	9.586029995	9.240654308	9.791076963	9.499221667	9.314942371	10.11123299	9.28099584	9.300765852	9.186591684	9.45095745	9.185899455	10.26451782	10.12365883	10.39321491	10.36001662	10.50579565	10.52499174
1415698_at	10.63337191	10.59528541	10.54627666	10.52530384	10.54145535	10.74195154	10.71545443	10.65822827	10.68868386	10.52530384	10.54145535	10.74195154	10.81248972	10.60426335	10.50341808	10.4756554	10.59742469	10.64028666	11.22772898	11.08304899	10.80598764	11.09426636	11.00513575	11.016037	10.14002667	10.18834958	10.07748765	10.462467	10.39997791	10.33291186	9.938892498	9.416719153	9.988144444	9.616100211	9.803374045	9.235130709	9.267660024	9.485030584	8.652910226	8.733528199	8.71902439	10.56520942	10.4586652	10.49723191	10.4756554	10.59742469	10.64028666
1415699_a_at	10.43899221	10.43792692	10.46829086	10.34577619	10.35960636	10.47512912	10.35722504	10.29105362	10.4923391	10.34577619	10.35960636	10.47512912	10.46979111	10.33683247	10.3074061	10.60587491	10.2655155	10.35266942	11.00835625	10.60516311	10.39685238	10.80483506	10.6057592	10.52206154	10.39969135	10.55277834	10.52709664	10.51895124	10.65614756	10.69186036	10.81396743	10.57269135	10.53130974	10.46761219	10.48174432	9.768962098	10.05274626	9.990213407	9.665574669	9.662045456	9.626344527	10.5116416	10.12899714	10.17702196	10.60587491	10.2655155	10.35266942
1415700_a_at	11.60412738	11.66932721	11.49555143	11.68416962	11.50170181	11.56749435	11.71050954	11.6504699	11.60373725	11.68416962	11.50170181	11.56749435	11.22025562	11.73566842	11.74223263	10.94708937	11.58607171	11.67573757	11.12130638	11.33989933	11.42576858	11.20138629	11.42901679	11.44186016	11.43535187	11.46334801	11.44399713	11.39623495	11.44399713	11.36516657	11.48923966	10.81311486	11.56720638	10.46037295	10.3264485	11.83895814	11.44598751	11.47312217	11.27073819	11.1954255	11.09382038	11.08726606	11.45186686	11.56315232	10.94708937	11.58607171	11.67573757
1415701_x_at	13.90142965	13.89059839	13.77417655	13.75330118	13.88312746	13.81874133	13.8381503	13.86433289	13.84781265	13.75330118	13.88312746	13.81874133	13.82091298	13.83616607	13.81416178	13.88259342	13.83999369	13.91738442	13.71004045	13.76351183	13.80593974	13.71839444	13.6752344	13.71197759	13.85481621	13.83465915	13.95375321	13.83084189	13.76503796	13.80616285	13.67257996	13.69559463	13.76358208	13.3088813	13.073825	14.07753106	14.14641658	14.08900204	14.2176131	14.15575944	14.11052054	13.88173416	13.82728647	13.85022367	13.88259342	13.83999369	13.91738442
1415702_a_at	10.94515612	10.86772411	10.70659113	10.78754682	10.84195108	10.79529813	10.86165701	10.84710581	10.80041499	10.78754682	10.84195108	10.79529813	10.51085501	10.90882286	10.78447838	10.52192962	10.8499676	10.77209718	11.46645006	11.48219586	11.3423449	11.48029605	11.39282452	11.49045751	11.13354233	11.12382383	11.10191831	11.16289644	11.20690298	11.19650156	10.4581008	11.04615288	10.50659759	9.917694457	10.37375565	10.74590716	10.41640544	10.61093921	9.931387282	10.20143936	10.00940568	10.65505122	10.74454723	10.9206328	10.52192962	10.8499676	10.77209718
1415703_at	10.88663804	10.85120351	10.62932714	10.74837728	10.7048645	10.70288202	10.89203045	10.78677304	10.47414113	10.74837728	10.7048645	10.70288202	10.36800417	10.65287765	10.67487467	10.20030488	10.65216384	10.81197258	10.05897663	10.91721364	10.80334173	9.949110185	10.75371921	10.87386028	10.5652455	10.62949178	10.4188487	10.78379459	10.54199379	10.60008096	9.876465297	10.07526386	9.984522703	9.575578765	9.770939235	9.898062773	10.00633266	9.774069909	9.635728956	9.338518716	9.259323415	10.44617577	10.67702256	10.77567529	10.20030488	10.65216384	10.81197258
1415704_a_at	11.64846339	11.57687578	11.41906137	11.51684286	11.57435809	11.28030971	11.66458812	11.50026128	11.25496649	11.51684286	11.57435809	11.28030971	11.12819309	11.4240513	11.42220919	11.03873056	11.39385982	11.36816274	11.44830564	11.41752168	11.08920488	11.21530625	11.25955124	11.34428795	11.36081353	11.4684957	11.33016459	11.30233528	11.38016759	11.36121336	10.1232271	10.34667571	10.58196183	9.539201012	9.436217712	11.17242747	10.9805792	11.07736896	11.16718714	11.3203676	10.9924452	11.19345463	11.21668906	11.3574139	11.03873056	11.39385982	11.36816274
1415705_at	8.222144663	8.082710843	8.190680419	7.942525023	8.171318736	8.087004075	8.121490184	8.040919448	8.311524844	7.942525023	8.171318736	8.087004075	7.957587623	8.011158641	7.869016789	7.899864552	7.64284584	7.79764083	7.907259768	8.363947708	8.32418878	8.085306984	8.470328417	8.506379876	8.177203258	8.16144628	8.086220533	8.176905483	8.222580871	8.246703066	8.896707298	8.139448948	8.483250128	8.362852709	8.583497281	9.59733913	9.088110591	9.262985896	8.69509956	9.101481672	8.649650239	7.826879276	7.913668614	7.873592138	7.899864552	7.64284584	7.79764083
1415706_at	11.29272974	11.34828686	11.35436069	11.27133292	11.19641218	11.26001435	11.27785727	11.33641156	11.23124423	11.27133292	11.19641218	11.26001435	11.00185487	11.45488057	11.45808541	11.02225772	11.23365584	11.26823367	11.10924428	11.00441346	11.2335543	10.94858413	11.10922136	11.21111732	10.88295491	11.13555433	10.96743726	11.10219759	11.17547137	11.14775359	11.65408047	11.20323303	11.41712454	10.8529988	10.99506853	10.94862027	11.2414215	11.28296398	10.9654334	10.86970089	10.89627579	11.26136342	11.36495682	11.36013359	11.02225772	11.23365584	11.26823367
1415707_at	10.17820255	10.10992409	10.00937274	10.00113985	9.888283235	10.06052928	10.151557	10.03451536	10.04732914	10.00113985	9.888283235	10.06052928	10.06382228	10.02526404	9.990015646	9.888765233	10.04346477	9.962439284	10.16992477	10.26175509	10.31297403	10.20447537	10.15887208	10.29934121	10.18767653	10.13186054	10.15107532	10.25925791	10.33292868	10.25937522	9.695330375	9.71991434	9.3642526	9.391448484	9.725700235	10.01706552	10.16094151	10.1874947	9.650507924	9.641205455	9.399450172	10.14922996	10.19029252	10.19734698	9.888765233	10.04346477	9.962439284
1415708_at	10.30280845	10.36621287	10.24258831	10.14884122	10.02985964	10.01372346	10.3206529	10.17561875	10.03107421	10.14884122	10.02985964	10.01372346	9.638226682	10.23462055	10.23723803	8.88265567	9.865941311	9.781672623	10.17683839	10.4845538	10.63483142	9.277584821	10.47634094	10.56029426	10.57343987	10.4771387	10.54760466	10.33558026	10.40644201	10.39259878	10.12277822	10.22295763	10.5531923	10.07724861	9.874666578	10.91703501	10.72364926	10.84511813	10.65778297	10.73619199	10.69636653	9.908155396	10.16666442	10.24369098	8.88265567	9.865941311	9.781672623
1415709_s_at	9.052951352	8.939594503	8.944625445	8.858333988	8.901930066	8.925130457	8.976135477	9.054445013	9.01390483	8.858333988	8.901930066	8.925130457	8.796258942	8.893167104	8.940523425	8.776053901	9.017860733	9.107544144	8.992129923	8.815070219	8.808795043	8.708829753	8.665163166	8.847408057	8.808007349	8.726296011	8.655591618	8.84364592	8.778346754	8.789306548	8.316196678	8.770123663	8.403637682	8.280092213	8.546523195	7.979547483	8.879399536	8.336532028	8.70333389	8.556394635	8.573134357	8.731620786	8.849486614	8.860525002	8.776053901	9.017860733	9.107544144
1415710_at	9.713277217	9.771593949	9.578759312	9.693332298	9.632414684	9.654465419	9.522508731	9.594468749	9.732448874	9.693332298	9.632414684	9.654465419	9.501586523	9.55890943	9.345529704	9.436693255	9.153321088	9.569924699	9.416451643	9.085167874	9.094265097	9.58894961	9.147900719	9.161209981	9.191247591	9.173474114	9.166413369	9.318906144	9.233994135	9.320538617	8.381473745	8.634382701	8.61866721	8.515265361	8.705955523	9.546422202	9.281836886	9.485233494	9.011137643	8.986388611	8.931797863	9.355602857	9.289409957	9.397293735	9.436693255	9.153321088	9.569924699
1415711_at	9.887846289	9.830317798	9.614920429	9.810298974	9.743600605	9.713404293	9.882979464	9.913334307	9.705543704	9.810298974	9.743600605	9.713404293	9.469985914	9.726598892	9.77462437	9.233139102	9.551151634	9.727292575	9.184631268	9.515525485	9.434897318	8.768070481	9.675561733	9.671120752	9.445968303	9.482942063	9.362416282	9.629693511	9.486602902	9.52451178	9.294904088	9.503285636	9.838182655	10.29660065	10.289054	10.65230487	10.42013374	10.61229748	10.75842602	10.63574767	10.6776894	9.510014889	9.638263795	9.687067075	9.233139102	9.551151634	9.727292575
1415712_at	7.916146831	7.948756448	7.779044417	7.581789041	7.54598407	7.679721077	7.744742328	7.693320635	7.783409819	7.581789041	7.54598407	7.679721077	7.25321736	7.768794923	7.74585018	6.802082017	7.599900319	7.742396055	9.003970993	8.114797175	8.086952761	8.53348458	8.051653482	8.105943137	8.326144629	8.331184958	8.352376645	8.291134144	8.297539251	8.286962862	8.347849203	8.596989987	8.788832428	8.886159358	8.61420785	9.655071543	8.42720171	9.131841626	9.596990305	9.370969964	9.221020389	7.433805964	7.4571396	7.756437702	6.802082017	7.599900319	7.742396055
1415713_a_at	9.742939681	9.785382842	9.546448067	9.619293888	9.69568993	9.626417953	9.658980965	9.687043388	9.659618654	9.619293888	9.69568993	9.626417953	9.479843424	9.386137813	9.297181805	9.525893329	9.538917029	9.688795712	9.491177596	9.590498555	9.311838065	9.525133046	9.525893329	9.489025383	9.500515775	9.538167083	9.384865863	9.611293864	9.587694269	9.683653337	9.722798163	9.594270387	9.485073133	10.77823076	11.15953907	9.219668392	8.549544358	8.923228953	8.557424096	8.208334255	8.353376491	9.41259041	9.261640522	9.369728749	9.525893329	9.538917029	9.688795712
1415714_a_at	10.93166139	10.91291912	10.91978374	10.90940143	10.86734713	10.97663204	10.9218392	10.82220113	10.90967469	10.90940143	10.86734713	10.97663204	10.61641634	10.78115462	10.94906887	10.83661686	10.7881257	10.84509592	10.9099731	10.94906887	10.92712016	11.07934778	11.04413961	11.03065757	11.09257747	11.07864741	11.07999453	10.98784762	11.16833462	11.06326822	11.55013281	11.01022906	11.33403459	11.10544977	10.9680994	10.85240909	11.06551252	10.93767062	11.01168633	10.94329987	10.83375361	10.74910653	10.54508035	10.85318746	10.83661686	10.7881257	10.84509592
1415715_at	7.773325714	7.699258017	7.69154363	7.572233447	7.537951929	7.7541925	7.783980387	7.660288068	7.70909079	7.572233447	7.537951929	7.7541925	7.792454169	7.737784269	7.776682027	7.747127366	7.726452389	7.668989235	8.139397279	7.964117581	7.948934505	8.278211523	8.077866886	8.005822425	7.882019673	7.943184876	7.975062804	8.049639283	7.994748736	8.064089996	7.617103453	7.78722019	7.76707253	8.238873958	8.589907261	7.195351889	7.482038138	7.563882283	7.681264167	7.291745522	7.650068869	7.728199762	7.705321732	7.662530951	7.747127366	7.726452389	7.668989235
1415716_a_at	13.13999374	13.18901049	13.19601052	13.19468091	13.1006142	13.19601052	13.18202672	13.12088832	13.28075871	13.19468091	13.1006142	13.19601052	13.30538482	13.05329718	13.06519686	13.35690301	13.15773118	13.1107755	13.55546796	13.23196099	13.2467403	13.36072806	13.24471026	13.27930422	13.33697627	13.34406603	13.41515598	13.35062709	13.33514214	13.35182367	13.4591483	13.2697811	13.44531782	12.5917747	12.37933794	13.94925986	13.88312324	13.82119061	13.95729705	13.86229605	13.84302175	13.34332578	13.11224161	13.08319258	13.35690301	13.15773118	13.1107755
1415717_at	9.23242491	9.159626668	9.147675154	9.262306111	9.150845443	9.288425141	9.368227552	9.163145446	9.251662459	9.262306111	9.150845443	9.288425141	9.124753113	9.285232774	9.329164804	9.162118574	9.190698401	9.152705247	8.885688738	9.284500075	9.104076984	9.166498525	9.149943458	9.301831993	9.180391478	9.124753113	9.151116678	9.189450257	9.147500732	9.147665509	9.191724797	9.142078659	8.835309143	8.329324557	8.813134399	8.392110786	8.055752648	7.897058015	7.572942262	7.64678118	7.876205816	9.045788002	9.096360473	9.254265097	9.162118574	9.190698401	9.152705247
1415718_at	9.355471813	9.211756921	9.302106173	9.126108215	9.240522159	9.270416449	9.323341282	9.293534738	9.389616013	9.126108215	9.240522159	9.270416449	9.241042282	9.303428123	9.417548577	9.189370874	9.208525915	9.297348443	10.09809764	9.44912349	9.340551964	10.0598948	9.347004568	9.444919908	9.444549716	9.433898207	9.363426612	9.508432146	9.405802641	9.397780455	8.853868901	9.053250386	8.820154844	8.539020617	8.957733823	10.76461137	9.683978488	9.978582235	9.789785453	10.02832024	9.966667429	9.292528358	9.063614806	9.363426612	9.189370874	9.208525915	9.297348443
1415719_s_at	10.07105031	9.939492833	9.910198193	9.971208895	9.875896809	9.851127879	10.05078549	9.892995814	9.799602086	9.971208895	9.875896809	9.851127879	9.288891478	9.867247946	9.855700043	9.09427976	9.948861921	9.431694642	10.17283992	9.748672968	9.699000922	9.925674384	9.952865239	9.98965339	9.942991907	10.04008495	9.983381492	9.953087747	9.868166796	9.72443361	9.845559181	9.486336665	10.04011399	10.02001076	9.915492515	10.01009026	9.456559596	9.853689932	9.422417312	9.950852556	9.460944855	9.430908799	9.654938274	9.812478781	9.09427976	9.948861921	9.431694642
1415720_s_at	7.911894989	7.634983926	7.79303403	7.847765686	7.925242876	7.736722129	7.864879841	7.914970795	7.948869271	7.847765686	7.925242876	7.736722129	7.844002539	7.871601205	8.058983504	7.984334767	7.984103621	7.866502866	7.831207742	7.796925771	7.796925771	7.8952442	7.586970548	7.446542703	7.787872881	7.81448688	7.770465757	7.803549436	7.781237046	7.715702221	7.774693131	7.53206951	7.58274449	7.838401156	7.833348661	8.319123875	8.138956725	7.948622228	8.059457313	8.175029558	7.738097273	8.035301217	7.640403636	7.978024037	7.984334767	7.984103621	7.866502866
1415721_a_at	8.762934081	8.71108071	8.626221245	8.766847828	8.82287847	8.899502229	8.937191015	8.667758816	8.65991207	8.766847828	8.82287847	8.899502229	8.47922072	8.584964342	8.557255058	8.53341608	8.623703807	8.625783404	8.781180082	8.934362874	8.842902128	8.904730877	8.993429258	8.951887616	8.821561027	8.76005411	8.762934081	8.80598182	8.90983861	8.901059716	8.498734884	8.999890185	8.190841927	8.569425255	9.015457924	9.214708714	8.947455567	8.892975959	7.980158066	8.674490492	8.259051649	8.431799173	8.659634014	8.531384418	8.53341608	8.623703807	8.625783404
1415722_a_at	9.773427643	9.648494634	9.800915248	9.787176384	9.799631859	9.859155906	9.920863332	9.853518471	9.931535572	9.787176384	9.799631859	9.859155906	10.05455216	9.805874072	9.7638462	10.10434157	9.778709137	9.927123637	10.34008058	10.13458886	10.2822518	10.30508742	10.30313825	10.29162211	9.836906085	10.02698327	9.854402527	10.00848372	10.0515727	9.967677971	10.50654165	10.11905375	10.44030593	10.59965617	10.35109298	10.75303053	10.58917179	10.62818832	10.69105607	10.54784597	10.59775577	9.82350009	9.717649566	9.630164657	10.10434157	9.778709137	9.927123637
1415723_at	11.45322674	11.40443888	11.27446043	11.35587916	11.4595627	11.27529332	11.42622501	11.46675905	11.23212462	11.35587916	11.4595627	11.27529332	10.87927751	11.32368488	11.35929468	10.67590628	11.2388393	11.3346698	11.44636659	11.57140182	11.58117154	11.15160697	11.44112122	11.55909948	11.44328593	11.40265894	11.37905867	11.41204607	11.32284061	11.3361797	11.17530955	11.14630904	11.59009951	11.30607485	11.48711569	12.17756089	11.84255916	12.07925777	12.14096294	12.2147003	12.15668395	10.9103894	11.33128772	11.29389642	10.67590628	11.2388393	11.3346698
1415724_a_at	10.41460793	10.58432688	10.36100457	10.25920792	10.07344358	10.00871466	10.41785228	10.36709683	10.19799902	10.25920792	10.07344358	10.00871466	9.703267317	10.39333319	10.36564959	9.436040644	10.20224755	10.23237997	9.331067646	10.34510872	10.16583032	9.198914744	10.09768499	10.37210039	10.10273713	10.16630458	10.27244868	9.915352313	10.04482698	10.04248327	10.4321887	9.59473302	10.46842459	9.769428037	10.00652683	10.77758216	10.27240342	10.40841139	10.25317385	10.21589805	10.21949237	9.828768537	10.10051534	10.36201778	9.436040644	10.20224755	10.23237997
1415725_at	8.685644518	8.764602278	8.456065981	8.80133002	8.644131445	8.721349247	8.695684792	8.794256192	8.687398048	8.80133002	8.644131445	8.721349247	8.055644115	8.573238077	8.516787743	8.086740177	8.658925873	8.669007475	7.800922745	8.662118325	8.629475524	8.080742333	8.686171505	8.625830827	8.560983426	8.594282545	8.477374982	8.666414351	8.438084689	8.585685222	8.018869588	7.962740738	8.632559772	8.199225495	8.096984103	8.984833009	8.246972211	8.88406372	8.710916523	7.961261308	8.178956501	8.356700172	8.045010788	8.468094834	8.086740177	8.658925873	8.669007475
1415726_at	9.941988281	9.906925367	9.805687237	9.77482458	9.724243693	9.705122067	9.817185713	9.796024909	9.702997107	9.77482458	9.724243693	9.705122067	9.248135614	9.794571822	9.778573729	9.051727304	9.759875694	9.392745763	9.754198989	9.849307537	9.741495444	9.085679049	9.640429312	9.671851699	9.507836334	9.621881778	9.54677133	9.536787688	9.652803218	9.637743351	9.535336817	9.676720956	9.625722016	9.729583604	9.755754713	10.34087973	9.763590144	10.12912884	9.813595063	9.81672809	9.598019162	9.594535106	9.615310184	9.882133544	9.051727304	9.759875694	9.392745763
1415727_at	9.348862158	9.275207617	9.257071845	8.87481379	8.981441623	9.193118688	9.099594529	9.10120389	9.286233105	8.87481379	8.981441623	9.193118688	9.235482013	9.220853374	9.185589533	9.213015625	8.870343321	8.991829434	9.710751976	10.06079051	9.896112674	9.751676537	9.851104279	9.712768996	10.06180255	10.10128506	10.10703882	9.973413607	10.06009082	9.994932796	10.22371682	9.792664241	10.30715852	10.10119986	10.2245369	9.860135258	10.43937634	10.50910802	10.18490875	9.943148014	9.876805359	9.33373332	9.109403132	9.425583981	9.213015625	8.870343321	8.991829434
1415728_at	10.57583082	10.6237037	10.34689724	10.43492428	10.5034293	10.52382441	10.56095561	10.57819842	10.45871013	10.43492428	10.5034293	10.52382441	10.48490419	10.31148507	10.45279034	10.51038284	10.59114165	10.81408597	9.731685965	10.66717361	10.52208849	10.21885177	10.39613054	10.68847164	10.47718948	10.41056546	10.33659673	10.56097787	10.46380839	10.41350252	9.674019636	9.895311101	9.902049235	9.337993752	9.126027324	8.185156586	8.411757248	8.478568098	7.582836938	8.828875434	8.656999992	10.41541874	10.40678279	10.45668287	10.51038284	10.59114165	10.81408597
1415729_at	8.236501514	8.754780421	8.668307601	8.456110854	8.560611063	8.603816761	8.683184776	8.538753538	8.763521292	8.456110854	8.560611063	8.603816761	8.300133619	8.575747833	8.672720851	8.155854144	8.456576885	8.545709765	8.749279012	8.736967925	8.636252664	8.070485669	8.6988536	8.654288479	8.447006181	8.501174748	8.542552215	8.521778412	8.622851822	8.610852475	9.078903855	9.66347969	9.477987343	10.29342493	9.772539457	9.958130322	9.772724366	9.691205987	9.607826267	9.551164541	9.773121056	8.503292929	8.520948559	8.692725417	8.155854144	8.456576885	8.545709765
1415730_at	9.549534173	9.504057993	9.406119465	9.4450531	9.450503239	9.435178471	9.482555684	9.516256307	9.237878102	9.4450531	9.450503239	9.435178471	9.09371142	9.354577405	9.475324276	9.075788588	9.512667639	9.328453649	9.703596878	9.76323767	9.604189505	9.457763748	9.639027065	9.6958857	9.543363457	9.494763899	9.532846844	9.46082347	9.546760307	9.539717963	9.604234755	9.827798206	9.805803613	9.635428491	9.564516156	9.701697057	9.313630706	9.510344049	8.863938654	9.084312974	8.929279954	9.292502404	9.512913539	9.456080815	9.075788588	9.512667639	9.328453649
1415731_at	8.747584983	8.602516034	8.494312624	8.501113005	8.543359444	8.337739526	8.597031317	8.538767405	8.495190714	8.501113005	8.543359444	8.337739526	8.338448499	8.57911025	8.62363784	8.328620976	8.390196167	8.640195354	8.854513935	9.091140774	8.990059369	8.751673801	8.921337595	9.097781074	8.940375909	8.998467909	8.87923718	8.894533481	8.781397601	8.693427766	8.377026588	8.36094266	8.527972941	8.483286973	8.773574576	9.237646973	9.075472035	9.265794127	8.894481826	8.939375183	8.835615459	8.424569653	8.480715389	8.618189962	8.328620976	8.390196167	8.640195354
1415732_at	9.160505274	9.021501792	9.106191581	9.161800821	9.119596677	9.106354855	9.312553413	9.133784868	9.133590238	9.161800821	9.119596677	9.106354855	9.217105074	9.180582738	9.256402097	9.12204229	9.197212148	9.184464467	9.157643369	9.229834037	9.252230009	8.984094952	9.041514913	9.127202089	9.194391946	9.210596181	9.229901787	9.092245042	9.030168728	9.028105862	9.560598106	9.108149703	8.969706386	10.16825299	11.1160696	8.785046542	9.203971808	8.855206116	8.907698655	8.946666019	8.99348219	9.197231976	9.095463593	9.157643369	9.12204229	9.197212148	9.184464467
1415733_a_at	11.33147218	11.32306976	11.45503508	11.33342402	11.40405657	11.47332074	11.40969422	11.37028819	11.34814807	11.33342402	11.40405657	11.47332074	11.30535117	11.047333	11.09754154	11.65050766	11.23011836	11.32401232	10.83585598	10.55496722	10.5359874	10.67670301	10.6645295	10.54698817	10.87245593	10.94446479	10.85496965	10.85144121	10.98024222	10.87770682	10.49189006	10.37401382	10.3298468	10.04688835	10.22297292	10.52280744	10.38703407	10.00374793	10.33348412	10.20515659	10.43863193	11.29288963	10.98143748	11.12231259	11.65050766	11.23011836	11.32401232
1415734_at	10.86475787	10.85164482	10.8076343	10.78292092	10.82432267	10.88135717	10.89574626	10.86463731	10.89920832	10.78292092	10.82432267	10.88135717	10.65232604	10.78778557	10.8266225	10.82983085	10.82628951	10.81013473	10.67878352	10.7358037	10.70691227	10.52126858	10.69419984	10.64020326	10.56215746	10.62771337	10.56380696	10.61939848	10.78171803	10.70720994	10.9561408	10.83025189	10.81678548	11.09880357	11.38587116	11.39081239	11.05295156	11.13834697	11.35581553	11.2060765	11.16918744	10.77917471	10.66867567	10.74661869	10.82983085	10.82628951	10.81013473
1415735_at	11.536212	11.49863032	11.54455579	11.43506124	11.48471653	11.5127253	11.3486318	11.47896963	11.48736677	11.43506124	11.48471653	11.5127253	11.38683345	11.5233146	11.47533465	11.39393348	11.42017966	11.49570969	11.52338286	11.53108247	11.48698816	11.26127068	11.31445442	11.35331081	11.26220424	11.20678885	11.15366458	11.25394944	11.33136294	11.31034784	10.09452008	10.35055036	10.13425702	9.574876504	9.71738929	9.730048696	10.00978496	9.650621455	9.372782732	9.355325512	9.3528152	11.50181545	11.55551293	11.5399923	11.39393348	11.42017966	11.49570969
1415736_at	9.892967521	9.812155111	9.860606294	9.634430954	9.662840467	9.791701844	9.53540678	9.587734607	9.871391481	9.634430954	9.662840467	9.791701844	9.849321183	9.603983256	9.563777219	9.923160631	9.684144979	9.685081744	9.617454525	10.29583048	10.28511798	9.825568495	10.09108001	10.10684034	10.22239602	10.04783615	10.31468011	10.25238407	10.12866057	10.25723113	10.32471272	9.656980706	10.78474654	10.94578844	10.79167351	10.62525843	10.63952361	10.42115651	10.38195117	9.941177263	9.953598044	9.947404271	9.544813325	9.764714583	9.923160631	9.684144979	9.685081744
1415737_at	9.459320742	9.315994142	9.527279131	9.221046544	9.127054344	9.163281928	9.210964735	9.236450593	9.26665583	9.221046544	9.127054344	9.163281928	8.866465533	9.284870737	9.304061927	8.914988678	9.031795503	9.376388639	9.471746017	9.56017663	9.153017681	9.112639576	9.278613188	9.373140085	9.02749051	8.955294386	9.131915115	8.94663936	9.126937638	8.995960584	9.536606976	9.479675479	10.08773008	9.890916429	10.49283446	10.32761905	9.72651277	9.834663279	9.310116857	9.916179171	9.53249989	9.353299585	9.237282741	9.398679998	8.914988678	9.031795503	9.376388639
1415738_at	9.527751824	9.382295141	9.634257027	9.270642605	9.293634664	9.629220411	9.288464155	9.476688329	9.655628754	9.270642605	9.293634664	9.629220411	9.459894944	9.462182648	9.288041606	9.474624365	9.376086333	9.197275457	9.464261543	9.369529034	9.514591928	9.394476755	9.392415195	9.382778923	9.657273346	9.799810342	9.686049369	9.616147335	9.651150333	9.667221624	9.530888858	9.207431136	9.332583043	9.065044321	8.909018443	9.234393103	9.292345361	9.435456447	9.007330285	8.660949479	8.441538633	9.607842097	9.104112786	9.39808479	9.474624365	9.376086333	9.197275457
1415739_at	9.699940249	9.56952407	9.39023986	9.483072728	9.483357304	9.523416254	9.64485687	9.514585672	9.428561361	9.483072728	9.483357304	9.523416254	9.0472332	9.301959247	9.301306261	9.056608497	9.36353533	9.232500094	9.40706903	9.41480853	9.414272334	9.626897811	9.337235347	9.554678243	9.562777553	9.501852915	9.38409118	9.674518681	9.580824475	9.611929166	9.361189921	9.594936905	8.90835246	8.739781244	9.308479184	10.5938825	10.18478173	10.23348724	9.823741646	9.776030733	9.59415581	9.174164268	9.210243748	9.270181804	9.056608497	9.36353533	9.232500094
1415740_at	11.19786607	11.01498479	11.06330261	11.05195865	11.14898859	11.00208014	11.21812829	11.19559001	11.0253032	11.05195865	11.14898859	11.00208014	10.83666453	11.02754452	11.10184315	10.83078169	11.22844425	11.10500008	10.3160965	11.03951607	10.77674694	10.80741324	10.92688849	11.05594536	10.92513679	11.01498479	10.98943978	11.11571965	10.9888675	11.19583657	10.70769272	10.72079479	10.50135788	11.06740743	11.37640247	10.8166594	10.65612968	10.70007722	11.15363248	10.82061908	10.84466762	10.68553494	10.89621677	11.05269051	10.83078169	11.22844425	11.10500008
1415741_at	10.98433589	10.96091476	10.83103561	10.7863533	10.82098677	10.71358438	10.95450972	10.94534844	10.76781027	10.7863533	10.82098677	10.71358438	10.67299428	10.95654195	11.05105033	10.53058676	10.81866304	10.7733399	11.43830671	10.71185366	10.65132762	10.93600798	10.67308437	10.58645321	10.52942217	10.58302066	10.47464129	10.33746361	10.3967103	10.43257589	10.47054154	10.20520419	10.27777709	9.686544299	9.885093381	10.47665674	10.61962037	10.23538953	10.26970228	10.38289001	10.44794466	10.81866678	11.06953799	10.94571402	10.53058676	10.81866304	10.7733399
1415742_at	8.558367664	8.301382136	8.341505181	8.502887875	8.395089227	8.385061555	8.425159922	8.472886177	8.321312829	8.502887875	8.395089227	8.385061555	8.363238596	8.290519224	8.344647104	8.40027356	8.375407376	8.475031581	7.773309069	8.146691264	7.890764762	8.129261446	7.910565699	8.139892516	8.120151619	8.091871066	8.053175033	8.164812792	8.169500662	8.124038378	8.121818135	8.208193299	7.843773525	7.658365681	8.260065651	7.13863286	7.694879147	7.133466271	7.572020343	7.139043005	7.471920234	8.196676772	8.134074355	8.282689482	8.40027356	8.375407376	8.475031581
1415743_at	8.232878124	8.226955216	8.134520761	8.027271487	8.088481438	8.136427738	8.14383701	8.12832599	8.015867416	8.027271487	8.088481438	8.136427738	8.188741092	8.291368776	8.236425115	8.021570162	8.043209433	8.110403478	8.334397173	8.599194307	8.841932996	8.341290035	8.527491725	8.517700107	8.208666681	8.188275937	8.074395339	8.237039055	8.232329304	8.258451141	8.221174425	8.659888182	8.486335563	8.991772668	8.926507164	8.258727133	9.344068416	8.425072731	8.658644281	8.212319297	8.574824384	8.174446999	8.363559069	8.31660171	8.021570162	8.043209433	8.110403478
1415744_at	10.44568663	10.39512127	10.51551076	10.3072663	10.33678744	10.37640528	10.34065352	10.35294484	10.39260021	10.3072663	10.33678744	10.37640528	10.39235126	10.04275279	9.910609546	10.39769648	10.12833239	10.4329731	10.15051176	10.52768765	10.36659117	10.1491634	10.27197841	10.39281558	10.52942323	10.49523279	10.45992143	10.46097134	10.47514501	10.48273183	10.8742911	10.37516912	10.79022683	10.2597703	10.31235499	9.804748535	10.15023613	10.13038908	10.02766481	9.972952242	10.15030911	10.35754107	10.27536064	10.25442752	10.39769648	10.12833239	10.4329731
1415745_a_at	8.537569741	8.725343953	8.6812967	8.530026526	8.44131626	8.545144057	8.459636181	8.697578913	8.77036462	8.530026526	8.44131626	8.545144057	8.468905247	8.485275675	8.338414652	8.436909449	8.376110865	8.39365091	8.267684791	8.267684791	7.956395995	7.892110457	8.321922601	7.935669098	8.201033922	8.299349399	8.405483841	7.920775009	8.323678236	8.294505869	7.74833389	7.816147975	7.880931463	8.164150587	8.107002726	7.726301774	8.027368758	7.902253548	7.669932655	7.643535693	7.83238372	8.58834155	8.297443008	8.507174944	8.436909449	8.376110865	8.39365091
1415746_at	10.03681359	9.975590113	9.742513205	10.05965417	9.936594574	9.825119449	9.956432688	9.930883876	9.708034202	10.05965417	9.936594574	9.825119449	9.626890574	10.0094015	9.978295132	9.52976858	10.08412267	9.971969477	10.49173868	10.26661369	10.33591296	10.44470161	10.17155229	10.16940515	9.943384357	10.03865701	10.05214533	10.20223128	10.08142479	10.0777664	9.9143338	10.29598062	9.770958549	9.886298529	9.937814285	8.965905062	9.219100801	8.896858237	9.597066558	9.555544678	9.56067732	9.842486366	9.999448849	10.04366769	9.52976858	10.08412267	9.971969477
1415747_s_at	9.641883721	9.683993793	9.649922315	9.576197842	9.541299665	9.459746193	9.670088342	9.523232708	9.620524501	9.576197842	9.541299665	9.459746193	9.279564109	9.464234479	9.578241411	9.266862672	9.374562511	9.426437391	9.799071992	9.641165352	9.579358613	9.200546845	9.657530703	9.490114971	9.243084412	9.437960435	9.260894405	9.076649496	9.442040619	9.365173921	9.845240197	9.546447178	10.07483631	10.28426883	10.36750511	11.02431438	10.30149909	10.28617178	10.67165143	10.88994698	10.50127109	9.388260648	9.541314636	9.566287857	9.266862672	9.374562511	9.426437391
1415748_a_at	9.451658079	9.449745472	9.673662408	9.429472698	9.430882673	9.695309977	9.557325551	9.430079847	9.653703143	9.429472698	9.430882673	9.695309977	9.801777116	9.615953933	9.694879305	9.578856479	9.577670253	9.732596409	8.83431062	9.729921418	9.800905544	9.376347646	9.792354975	9.873386118	9.494221409	9.517908753	9.418848519	9.625615402	9.426452979	9.536163287	9.352535907	8.699065561	9.384133156	9.338294667	9.530693248	8.627210781	8.901742418	8.677403596	8.28637999	8.367578632	8.325446236	9.493193958	9.278309633	9.58037757	9.578856479	9.577670253	9.732596409
1415749_a_at	9.862680649	9.86759014	10.01285909	9.837618112	9.672239572	9.770448954	9.865869487	9.72714173	9.767162683	9.837618112	9.672239572	9.770448954	9.412635166	9.764864278	9.880549741	9.459523702	9.585383151	9.672239572	9.672239572	9.435315301	9.504258224	9.370367663	9.508499979	9.611600754	9.26281941	9.152933488	9.256859224	9.341498738	9.2700939	9.337884347	8.985625769	9.053531399	9.237402257	9.395830279	9.601041312	10.98461659	10.0850273	10.39315155	10.23603147	10.34300536	10.36149372	9.631055328	9.872731812	9.875629187	9.459523702	9.585383151	9.672239572
1415750_at	8.439378139	8.341937744	8.451166918	8.438293263	8.521927639	8.518075124	8.568959867	8.424342508	8.332886952	8.438293263	8.521927639	8.518075124	8.327348707	8.14666937	8.079655482	8.67488531	8.375313865	8.545290809	7.837880774	8.362134317	8.294118967	8.47758347	8.53193888	8.610557912	8.559972921	8.634253579	8.40670292	8.757411631	8.694750974	8.828120992	8.261884362	7.939697943	7.78494491	7.196045223	7.531946798	7.257546366	7.715402767	7.449231413	6.857454476	7.21455443	7.029228331	8.354167406	8.217690909	8.194218001	8.67488531	8.375313865	8.545290809
1415751_at	8.978285241	9.16027166	8.914053396	8.917339925	9.010173663	8.959784393	9.124034671	9.330024338	9.094118392	8.917339925	9.010173663	8.959784393	9.111368652	9.388412312	9.330641212	8.51794656	9.078678175	9.169059347	10.11319241	10.48407087	10.32592757	9.885833527	10.18711948	10.42826158	10.35515982	10.33896983	10.30970532	10.13522596	10.22437799	10.27881846	10.85336289	10.67532921	10.62347913	10.5336258	10.59757247	10.54938001	10.35752064	10.31660602	10.00790342	9.883691986	9.892733672	8.926092883	9.397065451	9.242113484	8.51794656	9.078678175	9.169059347
1415752_at	10.38260725	10.38205304	10.44244017	10.37108949	10.45882917	10.53945488	10.45984796	10.33712412	10.4623174	10.37108949	10.45882917	10.53945488	10.02185778	10.17309938	10.02618798	10.33678311	10.18566314	10.32621926	9.994801572	10.29658993	10.41425935	10.01958111	10.32496382	10.07168037	10.079117	9.918099605	9.969592887	10.05056987	9.954553868	10.0636546	10.70954902	10.45849645	10.6923402	11.30439767	11.48641087	10.19564835	10.7226082	10.77704007	10.85423095	10.65865825	10.72932737	10.16027459	10.20441744	10.17120098	10.33678311	10.18566314	10.32621926
1415753_at	9.974027331	9.826847427	9.84249953	9.797926524	9.838847275	9.878829946	9.859713819	9.842485093	9.784815232	9.797926524	9.838847275	9.878829946	9.516761389	9.719417411	9.545098856	9.394719814	9.832714819	9.861579989	10.32313472	9.915307285	9.923998007	10.33745817	9.800820697	9.83101613	10.04664621	10.05106065	9.936733309	9.986180054	10.03965775	9.992894295	8.060842354	8.411304836	7.964574756	8.289147824	9.330174184	7.987157598	8.489590726	8.28342214	7.930914002	7.924085726	7.753247235	9.554454589	9.722132783	9.818924751	9.394719814	9.832714819	9.861579989
1415754_at	10.41021089	10.40306618	10.49959217	10.3473862	10.47988975	10.59011829	10.40518156	10.22946108	10.38522242	10.3473862	10.47988975	10.59011829	10.30819525	10.15417987	10.18423446	10.54180731	10.24255668	10.32062343	10.0816236	10.10707965	10.08240526	10.13294514	10.12452457	10.21397231	10.43612499	10.35117925	10.29531833	10.30874617	10.38705629	10.42906814	10.18649369	10.16138173	10.13435086	9.824333746	9.57708779	9.169742591	9.081461373	8.684829854	8.647348875	8.519145307	8.961794069	10.40401481	10.23517239	10.24595035	10.54180731	10.24255668	10.32062343
1415755_a_at	10.93093413	10.84960961	10.72810046	10.83037102	10.87085976	10.867581	10.84466518	10.78409665	10.75930765	10.83037102	10.87085976	10.867581	10.53271593	10.78464787	10.67545437	10.59089398	10.8598747	10.9122438	10.77041129	10.77603926	10.81964409	10.98286747	10.75604152	10.93214038	10.81488103	10.7550421	10.7304914	10.96947157	10.8502227	10.86878756	9.689171305	10.33954952	9.964530161	10.09757989	10.59100197	10.1656254	10.11548245	9.939273153	9.555066132	9.668984254	9.752132505	10.50740327	10.65051788	10.74161375	10.59089398	10.8598747	10.9122438
1415756_a_at	8.606964858	8.625277325	8.521213965	8.343827213	8.251083216	8.302954605	8.190988747	8.246925996	8.283651344	8.343827213	8.251083216	8.302954605	8.088057049	8.248027428	8.253575108	8.185838999	8.01916709	7.935582494	8.122812202	8.27836071	8.423688418	8.223314691	8.341737174	8.180696471	8.231389942	8.32954407	8.07563575	8.071727671	8.160466206	8.005282111	9.050679108	8.194978597	9.352727672	9.761244485	9.59720716	9.34955327	9.479529673	9.681593772	9.660997404	9.236376212	9.299587657	8.021908856	7.926654314	8.247761893	8.185838999	8.01916709	7.935582494
1415757_at	8.570042932	8.650838409	8.602571314	8.471801525	8.603214882	8.570745156	8.914508585	8.830245143	8.489796274	8.471801525	8.603214882	8.570745156	8.720452685	8.792803833	8.822324446	8.474683554	8.767059295	8.620954785	8.708456361	8.742850927	8.574998086	8.582571876	8.695641937	8.681197552	8.613579082	8.513988164	8.385783967	8.575640355	8.48210926	8.497050492	8.230899517	8.639047633	8.391220942	8.279813566	8.424980351	7.028205049	7.524510025	7.368115382	8.009372766	7.741901695	7.807295091	8.611859077	8.600502382	8.484558888	8.474683554	8.767059295	8.620954785
1415758_at	8.307252836	8.280486176	8.103120157	8.171107905	8.131527581	8.258352239	8.240665485	8.106341067	8.313919198	8.171107905	8.131527581	8.258352239	8.096492311	8.189430399	8.284869637	7.94477949	8.156305431	8.258578127	8.669597406	8.525768789	8.448599562	8.316916968	8.447367731	8.357820942	8.132136751	8.026235047	7.957581365	8.130924518	8.405919176	8.333204808	8.322604703	8.904115685	8.502947114	8.698436258	8.421912127	10.247021	10.26431945	10.52278305	9.933583509	9.635890924	9.715507245	8.195277452	8.385573743	8.296150669	7.94477949	8.156305431	8.258578127
1415759_a_at	10.22191656	10.1750577	10.36893611	10.19373951	10.14917153	10.27503606	10.24243715	10.1852509	10.33327751	10.19373951	10.14917153	10.27503606	10.29539496	10.01772939	10.04036672	10.35711969	10.12485912	10.17443377	10.1637651	10.17259875	10.15277443	9.971577741	10.21666854	10.09228514	10.17504927	10.31963837	10.22264102	10.24254694	10.23066016	10.21895195	10.57287932	10.10338894	10.61378134	10.93634254	10.85264932	10.86547301	10.78123887	10.60034184	10.6882589	10.70046741	10.49995199	10.30435877	10.04639216	10.19512515	10.35711969	10.12485912	10.17443377
1415760_s_at	10.49782804	10.49929315	10.63120937	10.37306668	10.39971396	10.57159629	10.64766589	10.53845129	10.58513528	10.37306668	10.39971396	10.57159629	10.5664192	10.2874616	10.28465177	10.62934374	10.22816422	10.41178863	10.34785441	10.28636917	10.08885442	10.32332785	10.23828694	10.08806058	10.26472658	10.27437081	10.27728192	10.29516086	10.43666605	10.39830559	9.846081494	9.302556829	9.539383985	9.665501988	9.693402219	11.95995108	11.93690252	11.78905989	11.09829571	10.98932952	11.26680118	10.60607365	10.33152764	10.2830998	10.62934374	10.22816422	10.41178863
1415761_at	9.218300392	9.141397929	9.168890531	8.998887525	8.902229093	8.930341403	9.097555211	8.983665923	9.285858758	8.998887525	8.902229093	8.930341403	8.683510068	8.822376088	9.06018403	9.132736446	8.755608732	8.828295441	9.285006027	9.048255284	8.858283161	9.286470713	8.993031097	8.861096894	9.407910452	9.543715472	9.480780252	9.252671361	9.505288354	9.433892418	9.678025857	9.078710488	9.117202615	7.882568166	7.876986842	9.428987653	9.011927825	9.614574845	9.683490734	9.697598744	9.692130331	9.08454156	8.892684971	9.022978154	9.132736446	8.755608732	8.828295441
1415762_x_at	9.063480121	9.076157586	9.075415157	9.03503368	8.988570113	8.838559218	8.92907626	9.041076996	9.340233406	9.03503368	8.988570113	8.838559218	8.83019864	8.949168153	8.857077062	9.211840145	8.833948334	9.152280786	9.162382248	9.028718609	8.791237245	9.371218464	8.793542162	8.864645437	9.427601012	9.41204316	9.389943202	9.371069657	9.441878634	9.423089162	9.470370534	8.825797883	9.360575296	7.86552287	8.148074374	9.695793842	9.256822203	9.72323639	9.709476616	9.953643897	9.861278121	9.102296866	8.626190936	8.929506288	9.211840145	8.833948334	9.152280786
1415763_a_at	9.980972216	9.921303387	9.958025426	9.941247773	10.00694493	9.802959287	9.925952458	9.932844768	9.949050604	9.941247773	10.00694493	9.802959287	9.659561176	9.575525056	9.619986311	9.437763845	9.525185381	9.639993234	10.58178707	10.07121269	9.77074953	10.42561885	10.01632192	10.07784426	10.13071217	10.02482747	9.946576189	10.12363293	10.08646218	10.12829474	9.536606976	9.494628012	9.470202148	9.393911618	9.376868092	11.02984803	10.65410425	10.85710309	11.06710052	10.96699544	11.04984856	9.672228955	9.621629628	9.66942058	9.437763845	9.525185381	9.639993234
1415764_at	10.83653157	10.83544826	10.71428513	10.73610011	10.67411134	10.79970479	10.76949412	10.77110671	10.78366491	10.73610011	10.67411134	10.79970479	10.3306063	10.69671328	10.60790706	10.11940207	10.59668473	10.63570134	11.18245631	10.81003906	11.09462917	10.66060206	10.76871035	10.81225784	10.89904154	10.73345922	10.8053027	10.90515878	10.92788235	10.90432384	10.69513155	11.34014211	10.73910694	11.13813925	10.93189358	11.83087037	11.23207881	11.33564929	10.95432469	10.97888497	10.80724873	10.62029976	10.72134092	10.76256217	10.11940207	10.59668473	10.63570134
1415765_at	8.778686833	8.558978371	8.387969304	8.533577954	8.645302195	8.592639159	8.666009605	8.691232689	8.640765441	8.533577954	8.645302195	8.592639159	8.541019575	8.430443371	8.330603194	8.193041225	8.487686859	8.381409697	8.384542964	8.334291059	8.325532472	8.210959967	8.276751448	8.588458037	8.549241398	8.684121723	8.403441443	8.615277914	8.577485876	8.612818861	8.418062708	8.919010467	8.61866721	8.936716237	8.117555337	9.330039807	8.905921703	9.034472077	8.691111849	9.016945204	8.798916028	8.453705904	8.495614276	8.668664883	8.193041225	8.487686859	8.381409697
1415766_at	8.533284461	8.252564502	8.174288916	8.168438756	8.234188362	8.189486919	8.473396917	8.430478809	8.203667163	8.168438756	8.234188362	8.189486919	7.960844221	8.339476928	8.341181703	7.72699693	8.042015435	8.165772394	7.977042301	8.487425617	8.241626619	7.97983953	8.605552571	8.228144003	8.23139504	8.275727199	8.077573309	8.451759407	8.421978814	8.542496507	8.460260766	8.066628065	8.646902677	9.432747522	9.335964537	9.897958588	9.250162953	9.527855123	9.787751499	9.905880421	9.383954124	7.741241005	8.213399079	8.193297914	7.72699693	8.042015435	8.165772394
1415767_at	10.46726109	10.46947039	10.37100609	10.53879151	10.38616855	10.71638708	10.37383036	10.36495283	10.40487546	10.53879151	10.38616855	10.71638708	9.928023821	10.20474684	10.33959844	10.01496641	10.29342657	10.36290675	10.06293621	10.30412324	10.30077182	10.12139389	10.25270472	10.41400092	10.20251931	10.2735302	10.20211135	10.38223941	10.28011275	10.27646403	9.028435371	9.486320514	9.308741136	9.244711584	9.319711785	10.00579919	9.609613716	9.729327368	8.92332981	8.933482284	8.902676502	10.07870496	10.24604999	10.22155798	10.01496641	10.29342657	10.36290675
1415768_a_at	9.523579821	9.455249203	8.899196132	8.840504094	9.14614399	8.987348433	9.467403592	9.196610688	9.076417045	8.840504094	9.14614399	8.987348433	8.805247617	9.19060465	9.490342285	8.553278525	9.108797853	9.307817585	10.39133378	9.934855634	9.709150322	10.10564395	10.03335878	10.07930641	9.703546325	9.599421078	9.58035715	9.860255304	9.743029964	9.903652083	7.334059271	8.820095629	7.635851034	7.260136087	7.1335305	8.454491507	8.233900669	8.478579599	8.65768182	8.627501754	8.786885732	9.09164956	9.20943683	9.427157708	8.553278525	9.108797853	9.307817585
1415769_at	8.975264414	8.913731515	8.932952736	8.90225952	8.764468737	8.947259704	8.713675083	8.854035323	8.966698283	8.90225952	8.764468737	8.947259704	8.709993267	8.871431832	8.876956268	8.793055305	8.515436167	8.795075546	8.978432493	9.079274458	9.03162412	8.384619566	9.027319826	8.916288212	9.27859084	9.10821381	9.071555438	9.090636064	9.230600245	9.075142876	8.672572998	9.006017662	8.922739674	8.973581258	8.825811098	10.12930948	9.516117622	9.960619785	9.689476767	10.06230908	10.0214234	8.897381529	8.828890733	9.067816745	8.793055305	8.515436167	8.795075546
1415770_at	10.27148563	10.22021286	9.955208982	10.17932565	9.959481707	10.03353018	10.39455971	10.42395429	10.31462903	10.17932565	9.959481707	10.03353018	10.11050825	10.44619879	10.40034464	9.757224179	10.40306454	10.37933072	10.54490616	10.64817759	10.77330872	10.87265882	11.02415747	11.19521387	10.79473368	10.87015832	10.73378207	10.91486598	10.88028277	10.8294405	9.903763758	10.03332201	9.755830893	8.71506314	9.232398653	8.958303489	9.51861157	9.808163712	8.735072003	8.584732457	8.74687225	9.572175322	9.967343153	10.15931045	9.757224179	10.40306454	10.37933072
1415771_at	12.79842351	12.74732394	12.63875034	12.59839836	12.72236654	12.71170923	12.83253738	12.65795991	12.62606796	12.59839836	12.72236654	12.71170923	12.5115209	12.62125951	12.52711062	12.59292209	12.70883587	12.63555418	11.78844697	12.08295135	12.01571992	11.94204408	12.18016367	12.22937043	12.3738157	12.38640482	12.36805292	12.3287698	12.33267313	12.31869807	11.61502454	11.53682606	11.68857673	10.88035319	10.97897642	11.75255843	11.33634024	11.41905953	11.23838454	11.36981628	11.1840618	12.45433401	12.58459755	12.5012222	12.59292209	12.70883587	12.63555418
1415772_at	9.257800208	9.184597377	8.951650153	9.126984321	9.080490988	9.125641601	8.995326593	8.894932439	9.124933749	9.126984321	9.080490988	9.125641601	8.512679495	8.649380381	8.232400462	8.988491426	8.854081831	8.853683987	8.366956454	8.32821742	7.955328478	7.988530575	8.048104204	8.069233378	8.397068499	8.353150869	8.390056108	8.328725574	8.342280445	8.543889556	7.8321502	8.222610314	7.872289335	7.602412665	7.623056322	7.035249601	8.231740104	8.477179489	7.762764212	7.283663255	7.511909133	8.601566402	8.277701768	8.600210008	8.988491426	8.854081831	8.853683987
1415773_at	11.30700906	11.40389407	11.17120783	11.33633071	11.11783607	11.04877436	11.46085565	11.33138796	10.91394763	11.33633071	11.11783607	11.04877436	10.92660955	11.1600335	11.08532606	10.98383021	11.26868486	11.17788053	8.742127802	10.51123782	10.180354	10.07490493	10.3941095	10.76437736	10.56305139	10.5923565	10.66176273	10.49300744	10.46038912	10.65882123	9.096640202	8.742420703	9.146740684	8.353208947	8.412265684	9.429720833	8.770177168	8.362103796	7.504180038	7.858934849	8.121602658	10.8252148	11.04258132	11.18370504	10.98383021	11.26868486	11.17788053
1415774_at	9.226200767	9.178921504	9.042463116	9.061053784	9.078740023	9.178634261	8.964548983	9.013404611	9.09518405	9.061053784	9.078740023	9.178634261	8.96818613	8.845330116	8.766854929	8.90033112	9.033731327	8.909663689	8.749780491	9.207071921	9.141895657	8.692880765	9.110815439	9.123130688	9.30874935	9.306906061	9.255833186	9.230386059	9.257988366	9.193436907	8.857612693	9.301825998	8.957579814	8.83496358	8.898528524	9.157164955	9.231411386	9.042463116	8.808473758	8.631771095	8.511930318	8.935440636	8.777696574	8.944662746	8.90033112	9.033731327	8.909663689
1415775_at	12.1163273	11.95597027	11.98923865	11.92778488	11.95845984	12.07875597	12.02585882	12.09326131	12.04336929	11.92778488	11.95845984	12.07875597	12.19209782	12.1069733	12.10850017	12.00983765	11.9175088	11.97965276	11.41408587	11.22565992	11.16294062	11.45814666	11.35717617	11.44283079	11.37848746	11.42824939	11.44852369	11.4527807	11.50310202	11.49314911	11.12245329	11.16912144	11.34573783	10.76877581	10.80272498	11.23922646	11.40709715	11.52947859	11.23039205	11.14623597	10.98898079	12.00340269	11.83819709	11.91365469	12.00983765	11.9175088	11.97965276
1415776_at	7.724939288	7.637524117	7.588624342	7.647263804	7.598051231	7.630815314	7.718010162	7.67410767	7.508572713	7.647263804	7.598051231	7.630815314	7.677114907	7.817285528	7.933980246	7.486524648	7.950434584	7.735630412	7.044219674	6.944278361	6.996785407	6.999740506	7.023079214	6.94434524	6.786051796	6.747180792	6.74482078	6.898232934	6.869568466	6.786870279	8.432805769	7.556190582	7.72637051	8.627426468	8.351405119	7.975879108	7.927595197	7.749451949	8.092555357	7.648226159	7.259347872	7.659192208	7.6395516	7.821522925	7.486524648	7.950434584	7.735630412
1415777_at	5.525561892	5.454773175	5.471651567	5.613317122	5.521528848	5.520900419	5.67835558	5.591669006	5.525469871	5.613317122	5.521528848	5.520900419	6.022546174	5.800688026	5.878433233	5.848129954	5.697874395	5.85186033	5.708258491	5.518161498	5.527368347	5.719115513	5.649703071	5.477398215	5.482669452	5.861405303	5.740389788	5.710797495	5.567712282	5.478365646	5.777695447	5.915288897	5.675572674	5.631328741	5.412241513	6.272074608	5.557579389	5.607230049	6.219485206	6.034483987	6.081026558	5.641738453	6.162505878	5.649919744	5.848129954	5.697874395	5.85186033
1415778_at	12.91659319	13.07458611	13.05295798	12.88254113	12.97734162	12.77814914	12.92577503	12.91869254	12.81989261	12.88254113	12.97734162	12.77814914	12.82954699	13.04883319	13.11155578	12.82309401	12.89258749	13.02316603	11.76984071	12.12395115	12.17174619	11.87683202	12.25559924	12.46049545	12.17870879	12.2012929	12.18741241	12.26739104	12.17186354	12.23461387	12.35621984	11.91888262	12.33330032	11.88595682	11.81481606	12.45346981	12.43415206	12.47295599	12.09941661	12.07921493	12.02518362	12.97646233	12.99138678	13.08086293	12.82309401	12.89258749	13.02316603
1415779_s_at	13.55347035	13.45689461	13.33978675	13.49616342	13.49978246	13.37819849	13.52461304	13.53419891	13.44567665	13.49616342	13.49978246	13.37819849	13.47310531	13.56624994	13.44960427	13.50431667	13.48401114	13.63282297	13.51083761	13.42319042	13.51788634	13.48469571	13.56211442	13.57962711	13.46936041	13.48267589	13.5031402	13.46127345	13.41061525	13.45381961	13.23891024	13.54293304	13.33087947	12.62667787	12.79437718	13.09112948	13.47431937	13.12699936	12.77675193	12.7826891	12.9525468	13.39821154	13.40766739	13.42484622	13.50431667	13.48401114	13.63282297
1415780_a_at	10.53672562	10.65276094	10.61677847	10.35652144	10.26508599	10.32035361	10.54727527	10.42561103	10.49911693	10.35652144	10.26508599	10.32035361	9.87439018	10.48605515	10.47884648	9.847358412	10.45695804	10.5472673	11.01454423	11.2075043	11.08846453	10.60144409	11.17384609	11.15224	10.80092944	10.79300535	10.88801349	10.81092606	10.88425576	10.89422319	9.441878224	9.439367592	9.52801532	8.712628575	9.069413483	8.617192739	9.476612477	9.851618638	7.699935255	8.314491915	8.232063334	10.37018803	10.4179425	10.61930817	9.847358412	10.45695804	10.5472673
1415781_a_at	12.52120479	12.6476766	12.47693369	12.4821694	12.18738174	12.30123237	12.71235148	12.56136677	12.60274091	12.4821694	12.18738174	12.30123237	12.39685129	12.59376995	12.62237656	12.61899687	12.66410854	12.51759422	12.89025311	12.77696923	12.55504137	12.72013159	12.70984434	12.78505163	12.58670205	12.63815355	12.84126599	12.51104371	12.56155476	12.67713127	13.02447032	13.11432259	13.23505406	13.20025097	12.97991743	12.61899687	12.60601378	12.66628728	12.55161532	12.55147268	12.59922639	12.56918325	12.39294068	12.60567675	12.61899687	12.66410854	12.51759422
1415782_at	12.56165244	12.53454398	12.40505355	12.29649754	12.35765923	12.35385062	12.51284553	12.53204473	12.41645295	12.29649754	12.35765923	12.35385062	12.36660786	12.55568253	12.57801429	12.62717954	12.61481461	12.53909996	12.8668336	12.7813535	12.67768415	12.73104837	12.65014158	12.72262968	12.6853289	12.79380168	12.77187342	12.59871209	12.7133726	12.69980885	13.04195542	12.79753079	13.03380497	12.31712901	12.25052108	12.55789937	12.59920532	12.63018981	12.54772573	12.34048548	12.25636975	12.42003057	12.42520055	12.55384486	12.62717954	12.61481461	12.53909996
1415783_at	11.14308898	11.29609264	11.21535844	11.19070689	11.23304912	11.0320754	11.0279567	11.20023087	11.10454235	11.19070689	11.23304912	11.0320754	10.49497406	11.219287	11.00269055	10.62219436	11.13510012	10.92510138	10.97966207	10.70430191	10.62610004	10.45286468	10.44437266	10.31801437	10.38986101	10.56880863	10.55517666	10.42245732	10.34247201	10.44251588	10.63703992	10.01112595	11.21655394	11.21153899	11.10353105	11.02246803	11.1716237	11.11428897	11.36989991	11.14154149	11.26538993	10.95167664	11.1412162	11.30779883	10.62219436	11.13510012	10.92510138
1415784_at	8.914397091	8.822464886	9.377464435	8.658477034	8.679064964	9.226278115	8.898841892	8.658288446	8.500461723	8.658477034	8.679064964	9.226278115	8.644662827	8.674711301	8.804922934	8.426825409	8.6183482	8.262946672	7.731777865	8.357149397	8.404393962	7.678169336	8.170775868	8.603578845	7.915063683	7.894638075	7.814008406	7.993697043	7.877731204	7.868839528	8.950111042	7.929216305	8.417091399	8.674470947	8.435304915	6.621815428	6.565450125	6.216995956	6.657693309	6.187048249	6.115231816	8.73967437	8.665572728	8.715836296	8.426825409	8.6183482	8.262946672
1415785_a_at	11.81130305	11.82352867	11.59798682	11.70400657	11.64977584	11.58051134	11.82744865	11.65181371	11.60215956	11.70400657	11.64977584	11.58051134	11.17877706	11.73264814	11.5369277	11.31087713	11.67441383	11.79120551	10.50990152	11.22745649	11.19881622	11.0200801	11.41855406	11.45593013	11.44030158	11.37891349	11.4121551	11.4199185	11.41855406	11.41855406	11.30160772	11.09416135	11.24604819	10.80519401	10.56769721	11.34800426	11.17320558	11.21527072	11.41392628	11.24472564	11.20196341	11.3110664	11.36354463	11.68372866	11.31087713	11.67441383	11.79120551
1415786_at	7.464086281	7.295675714	7.233908558	7.431417202	7.590644864	7.291884319	7.408360261	7.22897957	7.338165325	7.431417202	7.590644864	7.291884319	7.511247902	7.415028867	7.566946513	7.622257334	7.577378038	7.414581279	7.352091375	7.270558621	7.250201656	7.537704787	7.29411539	7.124046548	7.083038498	7.322799075	7.30717098	7.360970694	7.232954407	7.22790457	7.712716326	7.575409689	7.503007193	7.411872787	7.647895172	7.097889332	7.809530124	6.799514278	7.69092397	7.270664808	7.482090949	7.346646687	7.696945138	7.315711568	7.622257334	7.577378038	7.414581279
1415787_at	9.275294555	9.582293713	9.537982399	9.465041263	9.522125047	9.448755415	9.634266365	9.590177393	9.430193619	9.465041263	9.522125047	9.448755415	9.2960113	9.545640429	9.469289021	9.285160453	9.331020331	9.149439887	8.855493597	9.611661555	9.565671418	8.970793158	9.371679307	9.642306047	9.378330656	9.449730045	9.3136012	9.369204079	9.360614265	9.287415122	8.782160827	8.886460163	8.562029448	8.259204692	8.365373111	7.978122096	8.203255322	7.875636795	7.402114732	7.531036727	7.82857562	9.523700229	9.216498101	9.364638472	9.285160453	9.331020331	9.149439887
1415788_at	9.302529944	9.249156958	9.080029446	9.332886746	9.309950561	9.162368205	9.283030881	9.23577572	9.184116088	9.332886746	9.309950561	9.162368205	8.843632946	9.113327442	9.14386957	8.81942717	9.050460666	9.421106878	9.524368291	9.26415424	9.215183771	9.171451223	9.221918352	9.283370847	9.328646551	9.139849144	9.266261248	9.317037182	9.30797901	9.283030881	9.277933458	8.877833008	9.486110616	9.964969641	9.827169833	9.910401422	9.849096583	9.996027839	10.16335173	10.17119161	10.01765011	8.858495898	9.024795746	9.003460331	8.81942717	9.050460666	9.421106878
1415789_a_at	8.194173469	8.208385749	8.02463466	8.148583381	8.12700249	8.008014175	8.259653112	8.041050561	8.004760357	8.148583381	8.12700249	8.008014175	7.940210752	7.831537299	7.952398785	7.64271394	7.962054265	8.059549945	7.806229168	7.900942195	8.014181395	7.857418898	7.933277944	8.143914056	8.274745723	8.153750078	8.204377176	8.232227623	8.157399226	8.201638757	8.726651173	7.789583522	8.894858245	9.45811475	9.551479992	8.269580973	8.225340759	8.084028276	8.063890253	8.024441352	7.378866055	7.892238596	7.719540838	7.947221135	7.64271394	7.962054265	8.059549945
1415790_at	8.199544574	8.183223038	8.070452573	8.210598862	8.300538744	8.206047412	8.284900441	8.187164499	8.013083736	8.210598862	8.300538744	8.206047412	7.868273265	7.999878302	8.094393631	7.796354525	8.135100277	8.13975274	8.033613474	8.113565084	7.972759464	7.944732513	7.841190887	8.190954812	8.331368215	8.390032697	8.434948192	8.351337473	8.377505613	8.387915553	9.162152444	9.007157735	9.254987983	9.956134401	9.69822154	8.210598862	8.404828301	8.133287931	8.344938807	8.421038429	7.809421038	8.087911816	7.832403111	8.087312894	7.796354525	8.135100277	8.13975274
1415791_at	9.462277646	9.43711322	9.544038178	9.114918403	9.25509056	9.458609032	9.356057158	9.366727898	9.424241034	9.114918403	9.25509056	9.458609032	9.161754268	9.283834047	9.31175464	9.206936634	8.854494499	8.920489631	9.669908794	9.419325501	9.410622511	9.446155596	9.710797712	9.551665722	9.467193928	9.451472099	9.49868539	9.491743042	9.559962919	9.475437354	9.751860056	9.26061659	9.769057234	10.09773384	10.21142359	9.29983728	9.224595833	9.600522445	9.380940955	9.690924989	9.780849444	9.447999976	9.122366554	9.302588454	9.206936634	8.854494499	8.920489631
1415792_at	9.225778936	8.971901034	9.045393252	8.949565275	9.021241487	9.109874556	8.891391741	8.928405076	8.989885254	8.949565275	9.021241487	9.109874556	8.572121939	8.789492409	8.815488849	8.824502999	9.001932139	8.817388952	8.846290388	8.970201766	8.832371569	9.195225915	8.782400589	8.954527602	8.920842154	8.869044261	8.750373226	8.828803532	8.886653589	8.807207317	8.435018421	8.884210297	8.264885022	8.098335006	8.339056131	7.89355846	8.718601102	8.232672477	8.276355976	7.867983329	8.38473551	8.748049068	8.796541017	8.902775113	8.824502999	9.001932139	8.817388952
1415793_at	9.641006607	9.696820291	9.865998326	9.886833721	9.729657282	9.325117674	9.277857184	9.266343947	9.105966468	9.886833721	9.729657282	9.325117674	9.107819637	9.265048731	9.406344094	9.287678891	9.764351323	9.765959681	8.918773513	8.979314691	8.955864368	8.939037009	8.669230939	8.683081747	8.791060997	8.734650706	8.885465609	8.757758654	8.747599227	8.812063677	8.186529213	8.199183061	7.922788445	8.755752399	9.068475875	7.650792909	7.733587075	7.895299056	8.23340092	8.154673032	8.30062056	9.783564763	10.51425227	10.45931326	9.287678891	9.764351323	9.765959681
1415794_a_at	9.740441798	9.867471584	9.325580948	9.277230425	9.129412839	9.322464327	9.564093351	9.5710516	9.570251767	9.277230425	9.129412839	9.322464327	9.002484434	9.559004423	9.342070709	8.655647899	9.199190612	9.411740492	10.02742885	10.16594367	10.01485839	9.239305105	10.08799397	10.17832526	10.29238632	10.3491665	10.46586255	10.31210125	10.20102398	10.29508795	9.958744169	10.06617168	10.42113044	10.03592484	10.08730794	11.10507502	10.27659718	10.56331694	10.08696271	9.93202854	9.91170415	9.314926646	9.399539442	9.510242545	8.655647899	9.199190612	9.411740492
1415795_at	7.598719327	7.481972865	7.688658606	7.147277358	7.149748861	7.420114143	7.613472403	7.578359056	7.325542997	7.147277358	7.149748861	7.420114143	7.195525113	7.367467054	7.375766934	7.085362895	7.203985077	7.187732315	6.906988389	7.835733131	7.884342753	7.431149032	7.974730223	7.977821863	7.636032575	7.738298172	7.608089722	7.820567376	7.858416531	7.858189405	6.970020634	7.247277353	7.254444525	6.830681303	6.813975738	8.117223618	6.377791873	7.279384347	7.071658413	6.549230342	6.976133123	7.431149032	7.190858708	7.368497126	7.085362895	7.203985077	7.187732315
1415796_at	10.00384564	9.84223727	9.971261	9.818714004	9.82487019	9.744905289	9.917104244	9.800990271	9.892022971	9.818714004	9.82487019	9.744905289	9.742773525	10.07020509	10.08136171	9.289943938	9.808357669	9.798233729	10.40897628	10.40957598	10.33291228	10.22233108	10.33388217	10.38366425	10.15037052	10.15037052	10.15370934	10.26336208	10.17907167	10.23698687	10.73175364	10.31696466	10.68873059	10.64509135	10.78634886	11.67698609	11.08946452	10.99362455	10.94596419	11.11763429	10.92440835	9.870789176	9.977937528	10.04184892	9.289943938	9.808357669	9.798233729
1415797_at	8.571629253	8.344854264	8.414430416	8.361676819	8.187022001	8.190090837	8.237855771	8.167041998	8.03079096	8.361676819	8.187022001	8.190090837	8.008017759	8.189678293	8.008926392	8.060731092	8.208403765	8.241535616	8.453130388	8.92606521	9.25276953	8.998543586	9.295759383	9.113003443	7.860442266	7.984231699	7.572904745	7.66497512	7.788915912	7.696005035	8.901863135	9.330565301	8.759922064	8.102869781	8.07251772	7.457317383	8.06211326	7.490133211	7.813276167	8.088426675	8.231161584	8.333058751	8.476133061	8.340454983	8.060731092	8.208403765	8.241535616
1415798_at	7.891903315	7.800076188	7.781352808	7.717125027	7.596212711	7.820189316	7.684298316	7.276201346	7.600973417	7.717125027	7.596212711	7.820189316	7.718896606	7.873763235	7.963926209	7.687538146	7.824204688	7.74240178	7.458906092	8.669912471	8.47526206	8.241088684	8.553320217	8.640473701	7.12139142	6.929991058	7.193381085	7.484049082	7.034701561	7.134995907	8.267363242	8.551965209	8.277886355	7.491852379	7.727049821	6.520656688	7.569112836	6.588059965	6.452650113	6.48936995	6.911953238	7.807578084	7.885064711	7.917291605	7.687538146	7.824204688	7.74240178
1415799_at	10.47131271	10.34375966	9.988126395	10.27585168	10.2552512	9.978241377	10.16787375	10.12789056	10.01812501	10.27585168	10.2552512	9.978241377	9.5559561	10.12728203	10.05767814	9.819611725	10.13871644	10.27551109	10.26932761	10.14429116	10.07008442	10.46964224	10.14826244	10.34281215	10.1771827	10.03091529	10.2172655	10.28252933	10.27617668	10.27155592	8.619598539	9.006578669	9.026872438	8.207177702	8.368259682	9.695251438	9.229119318	9.510879842	9.051610556	8.836886271	8.133455084	9.95371023	9.998720635	10.05254079	9.819611725	10.13871644	10.27551109
1415800_at	9.976419618	10.0431807	9.72059243	9.470723839	9.424694309	9.538748665	9.621939208	9.545155432	9.545155432	9.470723839	9.424694309	9.538748665	8.788195406	9.191181002	9.294338474	9.031756097	9.422362327	9.40182061	9.089128865	9.235136854	9.087074766	8.806427014	9.394425709	9.589308239	9.491710986	9.476523279	9.7343898	9.450205016	9.628932493	9.742356224	6.246235653	4.629883104	5.442373769	10.05726573	10.12129956	11.41988174	11.25147558	11.45054443	11.5488902	11.42352997	11.61753238	9.258490072	9.587059139	9.673575438	9.031756097	9.422362327	9.40182061
1415801_at	9.142256284	9.163369627	9.821438231	8.975033678	8.963655581	9.543849598	8.980689234	8.925772198	9.135103281	8.975033678	8.963655581	9.543849598	9.084551944	8.715735926	8.632143709	9.562235255	9.030785859	8.898264868	7.007578123	9.395279432	9.280369955	8.831019188	9.448865352	9.389236871	9.063164381	9.114796171	9.055429651	9.270611597	9.388477184	9.260007409	6.657919577	5.854713004	6.587256819	8.988669082	9.172553912	6.796694924	8.052671477	6.597795822	6.778361184	7.252259858	7.187614585	9.529263524	8.730189426	8.933894953	9.562235255	9.030785859	8.898264868
1415802_at	12.51508313	12.45991158	12.24486762	12.50596341	12.39350132	12.15686442	12.44847906	12.38345582	12.21843922	12.50596341	12.39350132	12.15686442	12.01584577	12.33397407	12.24556726	12.09670438	12.45279414	12.27704741	8.698623419	9.443208608	9.155488496	9.133084676	9.13552496	9.390574182	9.611493124	9.463736989	9.492212587	9.721662173	9.805144227	9.814791392	8.979742642	8.550581648	9.392134372	9.219187932	9.295664329	9.225995024	9.311112793	9.242175123	9.73904468	9.327766679	9.182235357	12.09473962	12.103238	12.33326688	12.09670438	12.45279414	12.27704741
1415803_at	7.258437178	6.957976682	7.062643397	7.250426351	7.394561398	7.256180849	7.177621562	7.022275237	7.078028318	7.250426351	7.394561398	7.256180849	7.187760962	6.934239268	6.981648823	7.397569745	7.128100152	7.272935166	7.566772973	7.830680037	7.487611797	7.610870494	7.21881177	7.177758874	7.124020874	6.998160466	6.890060061	7.021787782	7.067597089	7.027528869	7.173986509	7.195365015	6.91985182	8.001556324	8.135200499	6.870296353	6.986829029	6.800390495	6.965843672	7.042171591	7.291551157	7.195934513	7.205188267	7.169135604	7.397569745	7.128100152	7.272935166
1415804_at	7.850159245	7.661296695	7.729406666	7.671395827	7.688389633	7.863715407	7.881362879	7.606982542	7.752394975	7.671395827	7.688389633	7.863715407	7.822983761	7.731873916	7.823748859	7.757817702	7.688989659	7.693361878	7.786619519	8.126727307	7.796822565	8.052607035	7.677543471	7.833705663	7.612202613	7.569439712	7.688989659	7.688989659	7.651039978	7.665936603	7.737459945	7.804754935	7.643346116	7.789015472	7.986083946	7.26394821	7.22897569	7.111611911	7.257684886	7.333870959	7.633828143	7.811567938	7.769556634	7.710667049	7.757817702	7.688989659	7.693361878
1415805_at	6.319318299	6.045205179	6.368972358	6.345491588	6.335043074	6.154358803	6.214814607	6.268788199	6.16588358	6.345491588	6.335043074	6.154358803	6.40371454	6.137607093	6.60233951	6.806765687	6.365720227	6.543671408	6.605349174	6.103095832	6.166052251	6.479215655	6.204170837	6.140305275	6.311560256	6.323033196	6.55285605	6.392309758	6.417427296	6.210703329	6.305027175	6.704433616	6.305027175	6.49852167	6.405961014	5.934579866	5.933667753	6.10525706	6.862392194	6.066446318	6.640460729	6.344314651	6.280810826	6.305027175	6.806765687	6.365720227	6.543671408
1415806_at	7.976796685	7.863924531	7.874557777	7.506307739	7.407475065	7.58259669	7.727237906	7.585469121	7.825922685	7.506307739	7.407475065	7.58259669	7.680146995	7.719653021	7.798470576	7.735442085	7.763166082	7.630559912	8.511285652	8.398520096	8.203143566	8.210823163	8.098993792	8.121533114	7.145155651	7.134355799	6.975273576	6.553896589	6.951865606	7.178820066	7.825922685	7.281240582	8.053246624	8.583863798	8.630672795	10.00932645	9.359529196	9.610392398	8.34016701	7.505215812	8.098142606	7.85985532	7.850575289	7.920519127	7.735442085	7.763166082	7.630559912
1415807_s_at	11.20622435	11.16161395	11.19489939	11.28297488	11.36137639	11.43211574	11.1215179	11.22926642	11.04054762	11.28297488	11.36137639	11.43211574	11.20316134	11.05420971	11.07437766	11.37577658	11.24182675	11.11463426	12.41245123	11.4797057	11.33392124	12.0723462	11.4736167	11.50268507	11.13763748	11.22056842	11.03737104	11.25199812	11.42241725	11.27405286	10.75376462	10.53319771	11.12429342	9.333943278	9.072569774	10.05932772	10.26713661	9.921890171	9.164895246	9.235572404	9.069513766	11.31764343	10.7988314	10.8341559	11.37577658	11.24182675	11.11463426
1415808_at	4.697815283	4.734879803	4.644918514	4.744371716	4.696219434	4.691745093	4.756220877	4.768665007	4.644118225	4.744371716	4.696219434	4.691745093	4.736712587	4.736712587	4.737000631	4.968374105	4.76106409	4.614775118	4.850932485	4.692280112	4.669897935	4.877138528	4.667841189	4.660633138	4.716061911	4.84509757	4.856357166	4.730458555	4.818569459	4.735833884	4.62268369	4.85002607	4.8647763	4.621020112	4.70616504	4.79870237	4.790246161	4.776795578	4.768314388	4.669034984	4.955566783	4.84571567	4.66143965	4.6779865	4.968374105	4.76106409	4.614775118
1415809_at	5.042685886	4.924772502	4.942332749	5.22919749	5.18769433	5.037557617	5.042277374	4.943613151	5.005551409	5.22919749	5.18769433	5.037557617	5.064550292	5.239739347	5.273921691	5.078043461	5.521366163	5.358607478	5.021879445	4.931678737	5.072308565	5.166173357	4.938380912	4.885047442	4.984000947	5.027991002	4.944590136	4.960258224	4.937059998	4.794024985	5.232039796	5.550109172	5.291354398	5.126997282	5.027401862	5.315214136	4.80439182	4.753845057	5.958626448	5.957923413	5.650394377	4.903853554	5.358954006	5.164445154	5.078043461	5.521366163	5.358607478
1415810_at	10.97838219	10.84854924	10.59900098	10.71975522	10.70198222	10.69473355	10.67121091	10.69450893	10.64083367	10.71975522	10.70198222	10.69473355	10.32242656	10.47787296	10.43087689	10.45552272	10.54103351	10.62912798	9.19831175	10.53931919	10.24394785	10.38411788	10.53428968	10.58902953	10.63432762	10.26599482	10.53094149	10.69239625	10.64605354	10.77508338	9.663193539	9.943832237	9.473093562	6.010678902	5.291993699	8.212542824	9.266512412	9.290764858	8.620220919	8.117821696	8.300121033	10.61950489	10.49735699	10.66838545	10.45552272	10.54103351	10.62912798
1415811_at	9.923239946	9.979274769	9.912790263	9.867665247	9.877912012	10.19213553	9.874465344	9.787155996	9.738877949	9.867665247	9.877912012	10.19213553	9.732564232	9.744694448	9.67335502	9.892452999	9.685584614	9.835279424	8.20828357	10.07048583	9.742373958	9.806189344	9.934230484	10.24258345	9.611639812	9.399122536	9.526956244	9.866578368	9.870421891	9.885578019	8.756303024	8.735094346	8.743720477	6.261758902	5.888484204	6.137778008	5.820781695	6.151564275	6.496680136	6.076539089	6.227415472	9.908717965	9.699374079	9.73930693	9.892452999	9.685584614	9.835279424
1415812_at	8.348452975	8.097675995	8.675697951	8.014294349	8.122478776	8.350495069	8.57696404	8.610528923	7.943577635	8.014294349	8.122478776	8.350495069	8.810811884	9.082746482	8.943852491	8.293800129	8.370158258	8.293800129	7.341538414	7.998744597	8.158414074	7.034601647	7.466990098	7.301382835	7.009429066	6.716735826	7.032132442	6.689803794	7.030159526	7.026052046	8.234800678	7.506137118	8.057871246	8.238626977	8.830095207	11.9013079	11.77112398	11.43984136	11.47982323	11.14571927	11.27472766	8.265871149	8.982515208	9.033000748	8.293800129	8.370158258	8.293800129
1415813_at	10.52645361	10.4585747	10.42928301	10.45722871	10.42668375	10.37852464	10.49424198	10.394136	10.29266666	10.45722871	10.42668375	10.37852464	9.601528135	10.29385691	10.2811149	9.830341015	10.06151564	10.25017254	10.04033944	10.4079967	10.49910623	9.969024094	10.4591265	10.61663523	10.67202088	10.59769132	10.42928301	10.60354487	10.55143143	10.49472505	10.32143498	10.02480158	10.35799373	10.56333563	10.39816447	11.37561783	10.80940722	10.88863627	10.7112915	10.68604936	10.55779833	10.08718419	10.19549554	10.42928301	9.830341015	10.06151564	10.25017254
1415814_at	10.81578847	10.86604424	10.96414152	10.56580873	10.58782253	10.64785198	10.70635989	10.74769248	10.84559606	10.56580873	10.58782253	10.64785198	10.65950743	10.73895301	10.79152423	10.59837292	10.70833084	10.62666895	10.20791395	10.23588687	10.33636938	10.01675087	10.06106855	10.13917899	9.838463887	10.02050789	9.729247847	9.795128648	9.741376231	9.77553926	10.58948233	10.39516289	10.3861521	11.76114857	11.91783284	10.02404336	9.788740941	9.755424551	10.2399516	9.999186821	10.015494	10.78188966	10.53260995	10.92570154	10.59837292	10.70833084	10.62666895
1415815_at	5.710620996	5.58702659	5.60692097	5.736745124	5.721242961	5.68346671	5.690968439	5.669619215	5.723161088	5.736745124	5.721242961	5.68346671	5.833789771	5.723387771	5.742615565	5.909845444	5.963331961	5.71874833	5.843927851	5.812828162	5.760146546	6.006262131	5.75108548	5.663675048	5.806546654	5.865991733	5.742051561	5.820616443	5.889079282	5.724504424	5.746403113	6.008268453	5.68424825	5.748769877	5.82770308	5.570071033	5.49940395	5.439194355	6.024757317	5.560477294	5.912229829	5.834795027	5.774607254	5.80479282	5.909845444	5.963331961	5.71874833
1415816_at	11.58296369	11.5285571	11.39817385	11.47549392	11.54089686	11.41687997	11.51101673	11.55307026	11.42179218	11.47549392	11.54089686	11.41687997	11.19310219	11.40116165	11.39603433	11.34512158	11.39898913	11.3836185	10.85836171	11.19002059	11.09251561	11.01838914	11.19714485	11.24916079	11.34967499	11.34980842	11.28079543	11.56898411	11.41576699	11.47075912	11.88981467	11.6926833	11.66614505	10.58124634	10.73410222	10.62665447	10.97911458	10.74004933	10.6943207	10.75947628	10.55217772	11.28151156	11.25143154	11.35427134	11.34512158	11.39898913	11.3836185
1415817_s_at	10.60298901	10.63800698	10.56057808	10.50766423	10.41523467	10.66494013	10.63546625	10.62459864	10.5524281	10.50766423	10.41523467	10.66494013	10.29424629	10.49737092	10.39616061	10.26092371	10.53017852	10.45372318	9.498201485	10.13993783	10.14477316	10.00539709	10.43118745	10.41643955	10.38448694	10.32602473	10.28199378	10.34173284	10.43249078	10.40116964	10.89086319	10.31892979	10.52923952	9.390433244	9.582690829	9.439186099	9.511300704	9.369338863	9.121808671	9.089145543	9.02055431	10.39435603	10.284746	10.41105759	10.26092371	10.53017852	10.45372318
1415818_at	9.493245308	9.433248051	9.635649003	9.573606764	9.630614698	9.460995156	9.658180271	9.660246631	9.471578491	9.573606764	9.630614698	9.460995156	9.596657803	9.902951597	10.06560765	9.079767269	9.454137995	9.50357738	8.362759568	8.881437605	9.101733205	8.672281889	8.883270993	9.028638585	8.908794167	8.856042921	8.639015721	8.808090145	8.786304604	8.636086147	8.185583222	8.170447674	7.943850672	8.153434279	8.943982939	8.591416172	9.441915647	9.281622988	7.645229573	7.898974087	7.981848075	9.445782951	9.734457349	9.759374361	9.079767269	9.454137995	9.50357738
1415819_a_at	10.98256838	10.92881915	10.88275548	10.88433635	11.01582127	10.98816769	10.93746335	10.92396679	10.85841685	10.88433635	11.01582127	10.98816769	10.86169579	10.92288789	10.93815074	10.72297314	10.88853295	10.93729244	10.46569913	11.19703567	11.24032064	11.04537569	11.16934396	11.21095089	10.9479746	11.0167147	10.86811221	10.98883914	11.02763528	10.95170926	10.46187532	10.90533576	9.95331354	10.54112787	11.26787222	8.365572	8.240358585	8.254156606	8.301911052	8.114841679	7.666984718	10.85292671	10.92133381	10.86231133	10.72297314	10.88853295	10.93729244
1415820_x_at	11.38470017	11.36579243	11.2434788	11.15539277	11.14575499	11.23521104	11.34072059	11.16509961	11.36181363	11.15539277	11.14575499	11.23521104	11.02030266	11.25047883	11.2085619	11.17272103	11.27090965	11.33765828	11.80527189	11.69060115	11.53844006	11.57567202	11.6812923	11.61048825	11.46844767	11.51345502	11.68429098	11.47789638	11.55272789	11.59271064	11.09283761	11.09222765	11.13954762	9.945271083	9.985511345	10.92091183	11.14193622	11.14889046	10.861727	10.60105675	10.5432383	11.17878435	11.04219809	11.22657446	11.17272103	11.27090965	11.33765828
1415821_at	9.750095587	9.947322766	9.876270339	8.953851156	9.189415054	9.557572345	9.935077888	9.751806034	9.472845593	8.953851156	9.189415054	9.557572345	8.900547682	9.709765184	9.64814936	8.729138276	9.365877738	9.564184338	8.905226552	9.199580957	8.820202356	8.436259202	8.966385059	9.078268861	9.077329796	8.892539901	9.157390498	8.801549446	9.006029282	9.082817339	9.678543987	9.047178019	9.623873315	11.73742872	11.81442805	11.29049353	10.77961299	10.94166041	10.94392653	10.77815842	10.91052012	9.238598127	9.407553599	9.741658433	8.729138276	9.365877738	9.564184338
1415822_at	11.67357483	11.70645066	11.4873416	11.30039414	11.29358865	11.24132185	11.47320132	11.5516987	11.34950836	11.30039414	11.29358865	11.24132185	11.27567	11.80345124	11.88414359	10.97410368	11.44431027	11.48543041	11.75948262	11.69948564	11.72959839	11.65534136	12.08132654	12.11653928	11.74963541	11.81030422	11.82190888	11.80723903	11.86958949	11.95080702	11.11707124	11.10941567	11.31408982	12.46493662	12.5082688	11.70508102	11.61880547	11.80144938	11.33624697	11.28957705	11.29870378	11.63486401	11.81326689	11.83766492	10.97410368	11.44431027	11.48543041
1415823_at	10.95137084	10.87872931	10.71088385	10.37558934	10.51498287	10.52126976	10.64465042	10.67979866	10.32518999	10.37558934	10.51498287	10.52126976	10.67979866	11.10378022	10.92710148	10.19237529	10.72166801	10.68598136	9.589998108	11.11965513	11.25806032	10.5929536	11.52567171	11.59692114	10.72157496	10.80146964	10.54884359	10.96817558	10.84142464	10.81660157	10.13039495	9.464126515	10.39914441	11.56444884	11.69024027	6.471155263	7.127483715	6.799256154	6.397985337	6.870541692	6.861678976	10.81840942	10.79029888	10.99449646	10.19237529	10.72166801	10.68598136
1415824_at	8.960028766	8.843646126	9.112546439	8.401932149	8.340946389	9.070850674	8.655726988	8.65765651	8.515862441	8.401932149	8.340946389	9.070850674	8.944827603	9.420391226	9.310179976	8.738110318	8.741256061	8.620775764	7.106568691	9.353754306	9.57991342	8.78299232	10.04477275	9.921942226	8.5770096	8.5632153	8.192377069	8.760509678	8.738704687	8.595940652	7.684913036	7.089712462	7.641342817	8.997463099	9.558049304	5.276998577	5.315628869	4.997807343	5.703155472	5.646409673	6.050791594	9.11206719	9.023862714	9.15857341	8.738110318	8.741256061	8.620775764
1415825_s_at	9.369249891	9.485259437	9.153779276	9.180172092	9.149243044	9.076619325	9.346932423	9.392322674	9.207286204	9.180172092	9.149243044	9.076619325	8.810540777	9.245804864	9.220003007	8.642259059	9.277431695	9.377273578	8.819925967	9.641335531	9.567512362	9.142475313	9.667599225	9.979812273	9.570144914	9.422250843	9.424936292	9.493183035	9.483012528	9.559658583	8.088133425	8.848115983	7.751855923	7.595986741	8.261340634	8.632376619	8.28366637	8.466281337	7.39652419	7.848275582	7.510780469	8.956629391	9.194401628	9.164229257	8.642259059	9.277431695	9.377273578
1415826_at	9.088507328	8.984781481	9.19523288	8.878423496	8.807871391	8.982565136	8.993698026	9.004049808	8.95601179	8.878423496	8.807871391	8.982565136	8.726119986	8.699628809	8.728708832	8.619343031	8.630670363	8.774872427	7.880770459	8.847241226	8.759975381	8.048510326	8.625175902	8.560146778	8.561478182	8.38980942	8.583133605	8.431914856	8.263368811	8.390468932	9.46047177	8.831436497	9.800585898	10.05816157	9.900929191	9.836207766	9.02335614	9.521862534	9.853412329	9.856938593	9.849589701	8.843856359	8.662080828	8.924818997	8.619343031	8.630670363	8.774872427
1415827_a_at	10.77342053	10.57365051	10.95742458	10.78380093	10.80504019	10.90935239	10.83082023	10.76976098	10.98012642	10.78380093	10.80504019	10.90935239	10.69862726	10.6485562	10.61960681	10.60117468	10.7118652	10.72980603	10.68724584	10.66179386	10.5688302	10.62621371	10.76519581	10.76665903	10.66104374	10.6738821	10.62960977	10.70902428	10.74252871	10.76674202	10.36228453	10.28701919	10.35263101	9.554839614	9.308775055	11.27618731	11.12237993	11.15725165	10.92255254	11.04974633	10.87469445	10.6578598	10.4655891	10.40295075	10.60117468	10.7118652	10.72980603
1415828_a_at	10.80180176	10.77003618	11.13289783	10.9208396	11.03301942	11.11734475	11.00640715	10.85561247	10.94005236	10.9208396	11.03301942	11.11734475	10.84637313	10.753721	10.77897162	10.73400992	10.82509045	10.80003989	10.06239592	10.42897382	10.45871536	10.88446784	10.7062494	10.60331317	10.33570259	10.25789726	10.19946815	10.41771978	10.46601017	10.43640027	10.22915174	9.524391838	10.13222978	9.099017133	9.015580367	9.974380264	10.49353915	9.856670701	10.34518259	9.961264846	10.01909331	10.68497946	10.26746499	10.43823774	10.73400992	10.82509045	10.80003989
1415829_at	10.39038536	10.89611763	10.70148845	10.46757662	10.45720924	10.60842211	10.87259779	10.78042529	10.6524458	10.46757662	10.45720924	10.60842211	10.02356354	10.58031806	10.62346337	9.864897656	10.46481343	10.50294592	9.940687533	10.52106157	10.18430015	9.867005215	10.35027607	10.42266605	10.30717437	10.48543004	10.51643495	10.41841295	10.41360645	10.4954303	10.02385869	9.936709328	10.19330443	8.524681856	7.835834705	10.44967777	10.03851075	10.29881327	10.25980952	10.42654327	10.23294837	10.33431668	10.4448679	10.69773161	9.864897656	10.46481343	10.50294592
1415830_at	8.975016201	8.954839694	8.930614988	8.799901543	8.777458315	9.051603002	8.891296692	8.738022397	8.857439999	8.799901543	8.777458315	9.051603002	8.696068758	8.459730596	8.561179149	8.648210935	8.673307268	8.667945336	8.385776368	8.668235084	8.384184078	8.082488875	8.509526177	8.664463409	8.475537407	8.593983552	8.572786207	8.594222797	8.684963885	8.735627958	8.782621166	7.987450403	8.639057776	8.125010002	8.100602645	8.560996466	8.0386978	8.654397935	8.651844817	8.397015786	8.534024798	8.793925789	8.44594225	8.677195388	8.648210935	8.673307268	8.667945336
1415831_at	11.44642258	11.4898955	11.52995816	11.34081344	11.43456556	11.5080664	11.43280651	11.4435702	11.58216699	11.34081344	11.43456556	11.5080664	11.38512662	11.44255847	11.46394291	11.40436573	11.47133317	11.50103322	10.74630728	11.61382233	11.54732498	11.13476191	11.48417916	11.59772071	11.39019861	11.40340689	11.31073495	11.47275241	11.51739841	11.46640593	11.19496011	11.14535374	11.0587858	10.84147025	11.07254809	11.4072146	11.11448403	11.37357121	11.6589813	11.33087835	11.32707587	11.41851616	11.26521325	11.33551144	11.40436573	11.47133317	11.50103322
1415832_at	4.682570827	4.543341332	4.540478497	4.585633324	4.605500816	4.753478467	4.703534861	4.650852161	4.56307041	4.585633324	4.605500816	4.753478467	4.758165541	4.726724807	4.798708154	4.78695518	4.719301591	4.775038297	4.590193892	4.637795949	4.68945234	4.731289199	4.578274673	4.539171126	5.337014471	5.31709976	5.494867069	5.556258528	5.683627149	5.353478174	4.898500832	4.782789383	4.664865014	4.698269325	4.828289106	4.786543872	4.791837203	5.145746237	4.909019215	5.440765563	5.449006768	4.682294039	4.735238528	4.712141065	4.78695518	4.719301591	4.775038297
1415833_x_at	13.7730668	13.65323898	13.80392184	13.6400442	13.6266621	13.78564694	13.55756762	13.63305165	13.69960181	13.6400442	13.6266621	13.78564694	13.64443065	13.6006693	13.64669816	13.7228404	13.62718097	13.65309832	13.7609433	13.87518026	13.79744753	13.67583358	13.78444256	13.77415342	13.80682162	13.89539589	13.86844264	13.69973447	13.8461786	13.81707887	13.92660844	13.97912009	13.96759614	13.7733204	13.71711873	13.86387199	13.85761106	13.8407375	13.88085538	13.90311993	13.87875625	13.77415342	13.73440437	13.71293377	13.7228404	13.62718097	13.65309832
1415834_at	9.247900163	9.507799102	9.329703696	9.716551352	9.796917739	9.479679171	9.547428003	9.650433719	10.00889902	9.716551352	9.796917739	9.479679171	8.80018833	9.378806382	9.251508415	9.089816777	9.506417649	9.386809377	8.908539458	9.985818	9.747388819	9.691524049	10.2029276	10.39263398	11.2710467	11.49436527	11.46965999	11.41528431	11.34819296	11.31989683	9.225289719	8.574163032	9.49528601	8.46639861	8.573264051	12.43644729	11.73228469	10.97231536	9.878681951	10.22617713	9.858345003	9.043262166	9.17976635	9.490190561	9.089816777	9.506417649	9.386809377
1415835_at	5.144569025	4.852095217	4.976473489	5.01798985	4.961723314	4.911166926	4.974559747	4.840108409	4.952866423	5.01798985	4.961723314	4.911166926	5.183589639	4.960458942	5.092725059	5.228837827	5.116248439	5.186759003	5.75417522	5.168766679	5.12548624	5.324393283	5.130717156	5.031336899	5.199654186	5.089594041	5.165607077	5.073718116	5.060585229	5.329169655	4.951730096	4.948672549	4.718365086	5.110242336	4.726471036	4.601628479	5.120967424	5.075948408	5.252442234	4.846253034	5.27388545	5.188580805	5.167231798	4.86184721	5.228837827	5.116248439	5.186759003
1415836_at	9.190007243	9.462307211	8.86160039	8.969469378	9.08176543	8.968964549	9.115504909	9.250884233	8.856522435	8.969469378	9.08176543	8.968964549	8.491702062	9.138910165	9.128607771	8.40633638	8.976813359	9.196756349	8.001716879	8.663768002	8.725694806	8.516845383	8.528025737	8.676620456	8.793481829	8.709146796	8.576289749	8.784504182	8.723228668	8.604881064	8.236794351	8.282552031	7.549029089	7.039029387	6.811204663	8.046338438	8.494679257	8.68288249	8.108151773	7.582206803	7.722150801	8.680624865	8.800471579	9.150870526	8.40633638	8.976813359	9.196756349
1415837_at	4.927107049	5.050027046	4.870057072	4.955648753	5.15436416	5.152572178	5.00612128	5.158033197	5.107275227	4.955648753	5.15436416	5.152572178	5.241809923	4.97474872	4.878137756	5.563096357	4.715630208	5.051964581	5.239390751	4.968131832	4.767721262	5.007635973	4.870213815	4.953815976	5.072535137	4.788992075	5.134368903	5.012849145	5.043251886	5.038187381	5.30753978	5.525165631	5.147848924	5.138827593	4.87726948	5.252621648	6.189347555	5.430296803	5.501274818	5.150864235	5.236630842	5.072535137	5.041041942	4.610155768	5.563096357	4.715630208	5.051964581
1415838_at	9.147101098	9.558463383	9.607922705	9.254299681	9.34761852	9.420563695	9.545773263	9.466297321	9.460132423	9.254299681	9.34761852	9.420563695	9.039761082	9.719395272	9.678793016	8.596279669	9.354923205	9.160066007	8.968678309	10.03822883	10.05153005	9.184759735	10.05432401	10.01855935	9.657718958	9.533781129	9.620398468	9.544602191	9.46552123	9.604244327	10.96937791	9.883288086	11.08489055	12.51365517	12.35764369	11.12136094	10.6172221	10.60051038	9.958256234	9.744386279	9.754555507	9.18908924	9.523077494	9.68715007	8.596279669	9.354923205	9.160066007
1415839_a_at	12.85497342	12.97307945	12.74961105	12.85805019	12.70604891	12.65673435	12.86447662	12.75950659	12.82333214	12.85805019	12.70604891	12.65673435	12.70121283	12.78300373	12.69375524	12.74149794	12.89324701	12.69348083	12.68977802	12.59778092	12.42261688	12.47148375	12.46073139	12.56243641	12.66968937	12.65479745	12.77887136	12.6012283	12.67526657	12.7390511	12.11943469	11.98649177	12.16899448	11.58252651	11.12145916	12.16352506	12.15772333	12.1660843	11.84867529	11.88711989	11.96293371	12.8370005	12.83646312	12.85070394	12.74149794	12.89324701	12.69348083
1415840_at	10.48908454	10.63770255	10.35969431	10.45898717	10.57038117	10.27164568	10.50389964	10.43599389	10.18565607	10.45898717	10.57038117	10.27164568	9.902048636	10.50136264	10.54871652	9.778515897	10.40368302	10.50298401	9.394203218	10.39489123	10.3393594	9.745637909	10.48313852	10.52684496	10.4886934	10.4333777	10.48786239	10.52083934	10.44086391	10.48978208	10.5471283	10.13569997	10.89296036	10.85706027	10.51268235	9.942030963	9.978588611	10.17029876	10.08809959	10.16258172	9.929126714	10.031232	10.3261218	10.44735974	9.778515897	10.40368302	10.50298401
1415841_at	9.14937682	9.347721176	9.354107837	9.131111539	8.851537734	9.181642665	9.113030284	8.938961182	9.349294194	9.131111539	8.851537734	9.181642665	9.160925024	9.080496453	9.142838908	9.002449017	8.827873015	9.130612162	10.02708463	9.803688164	9.736770817	9.580646638	9.721850215	9.742933034	9.563899657	9.555355841	9.571267243	9.41248696	9.502395894	9.67644049	10.08079521	9.972525887	10.27244132	9.591012469	9.732648651	10.14760993	10.20013063	10.35511987	10.01060613	9.958315481	10.06797799	9.497249571	9.053412141	9.387949943	9.002449017	8.827873015	9.130612162
1415842_at	8.295469612	8.26984653	8.261349917	8.340362441	8.340362441	8.417170164	8.499299149	8.340362441	8.236957445	8.340362441	8.340362441	8.417170164	8.570268669	8.216598912	8.340362441	8.375553687	8.340362441	8.404411461	8.356504383	8.524936907	8.532019588	8.523458662	8.63073953	8.634691341	8.483586287	8.505643587	8.48652424	8.646975598	8.509079849	8.454231451	7.589035423	8.209140762	7.791523697	8.051956999	8.357896507	7.271570592	7.448012898	7.777208357	7.806626719	7.895710472	7.645852107	8.263277553	8.463162424	8.200888745	8.375553687	8.340362441	8.404411461
1415843_at	7.161907782	7.000192032	7.097799392	6.918047158	6.958154598	7.237538433	7.062617276	6.83284827	7.091606167	6.918047158	6.958154598	7.237538433	7.305069745	6.905195586	6.928133133	7.263237923	7.037831596	6.893117715	6.847462843	7.348961475	7.300754111	7.140720014	7.246893155	7.230006955	6.858985278	6.97045033	7.036307549	7.077890211	7.069690087	7.154723987	7.202355157	6.944840536	6.407860274	6.978872352	6.938585626	6.096917608	5.8435939	6.019996254	6.570327914	6.640053365	7.035499494	7.114212617	6.866416723	6.799470016	7.263237923	7.037831596	6.893117715
1415844_at	3.924753416	3.929769595	3.946621082	4.005679069	4.050195659	3.884099122	3.999478286	4.081686542	3.899621271	4.005679069	4.050195659	3.884099122	4.05646977	3.905326415	4.00416122	4.059216074	3.955504596	3.983825055	4.047174056	4.098062607	4.16392408	4.052216227	4.210779044	4.230480787	3.965970859	3.963421928	3.925619975	4.008028407	3.868514796	3.906105587	6.166371975	4.824126791	5.317230369	10.40681486	10.35914546	4.215902683	4.007918658	4.385018758	4.145437559	4.520254679	4.268159562	3.944299768	3.985304997	3.980615811	4.059216074	3.955504596	3.983825055
1415845_at	5.342908181	5.247092909	5.155777762	5.402003492	5.537332092	5.211159215	5.234180592	5.25449545	5.341315894	5.402003492	5.537332092	5.211159215	5.183455406	5.22875437	5.127478559	5.256853598	5.501210022	5.332873931	5.313380944	5.702572607	5.943564576	5.502926367	5.622128229	5.587834703	5.308089366	5.414398961	5.34426212	5.365321741	5.163860742	5.008476264	7.47952903	6.745243634	7.425588796	11.32201809	11.16813877	5.805135961	4.660327834	6.22386904	5.230036542	5.106831349	5.628130754	5.25508363	5.477443016	5.479009446	5.256853598	5.501210022	5.332873931
1415846_a_at	5.220976188	5.119146705	5.170747949	5.059381358	5.288698393	5.313167889	5.092732716	5.092239474	5.253178666	5.059381358	5.288698393	5.313167889	5.423860993	4.888453806	5.051376213	5.351880947	5.124772373	4.928548193	5.208504846	5.082619786	5.271503796	5.281548488	5.081843528	5.00952715	5.109302337	5.298794396	5.090384904	5.177935151	5.163089611	5.298813748	4.801045307	4.59062878	4.864327118	4.832013261	4.745899746	4.545071206	4.596133173	4.799379387	5.237057921	4.691242146	4.933073466	5.109302337	5.180126345	4.875087123	5.351880947	5.124772373	4.928548193
1415847_at	6.576949993	6.253528893	6.371215637	6.588064479	6.518191723	6.631046801	6.537099512	6.465932605	6.515887815	6.588064479	6.518191723	6.631046801	6.881644514	6.357259137	6.677905434	7.035060345	6.613793514	6.567237651	6.68165151	6.344027367	6.404096213	6.570985914	6.362053911	6.177663369	6.390041906	6.506208124	6.371000436	6.458259933	6.333132462	6.473981112	6.649466404	6.38254505	6.198139744	6.102837628	5.919910175	5.809933855	5.998443481	5.82478273	5.837537573	5.959405739	6.087459816	6.50190875	6.592870424	6.399787995	7.035060345	6.613793514	6.567237651
1415848_at	8.385106227	8.293828727	8.355816823	8.464760578	8.411459186	8.435521382	8.451751644	8.394412479	8.389841252	8.464760578	8.411459186	8.435521382	8.783548839	8.475332442	8.543809229	8.844018777	8.479846978	8.462542733	8.491580606	8.368302796	8.465741198	8.530198543	8.466716733	8.363301193	8.451751644	8.451751644	8.455685631	8.491376156	8.404242941	8.27111514	8.449385617	8.646426878	8.519023299	8.474595194	8.386940315	8.320359492	8.161306516	8.191018493	8.415067797	8.396056375	8.379960518	8.643408716	8.762523031	8.410272388	8.844018777	8.479846978	8.462542733
1415849_s_at	12.19987019	12.2178982	12.25579714	12.14724401	12.15903205	12.31607358	12.22929706	12.08070892	12.36818106	12.14724401	12.15903205	12.31607358	12.43334957	12.27474316	12.22787497	12.27291813	12.00974903	12.26162846	13.21832506	13.28472654	13.26847201	13.1479129	13.11320921	13.18025507	12.87653563	12.83794774	12.77838663	12.82543725	12.86447666	12.90593973	13.33651426	13.74480586	13.38188095	12.85236333	12.78530652	11.70601134	12.68887871	12.75093012	11.90880846	12.00450186	12.07910832	12.49808284	12.30203712	12.31239288	12.27291813	12.00974903	12.26162846
1415850_at	7.826780484	7.608914953	7.723512446	7.657383411	7.72503787	7.49996337	7.474691888	7.633373608	7.639679783	7.657383411	7.72503787	7.49996337	7.681545204	7.59040551	7.728352755	7.479677829	7.799330784	7.702242361	8.346527065	8.072703194	7.955168417	8.024201334	8.096891627	8.092344604	7.63503551	7.856921589	7.558830569	7.815166598	7.638296587	7.650779722	8.858171463	8.710087194	8.856743163	9.508234048	9.729626694	8.54453724	7.977425056	8.180559166	8.122262674	8.187094004	8.224654258	7.917190951	7.86344633	7.801684976	7.479677829	7.799330784	7.702242361
1415851_a_at	11.75645738	11.63799741	11.74806617	11.64640197	11.67345883	11.78181391	11.48739049	11.71886913	11.84570074	11.64640197	11.67345883	11.78181391	11.64658289	11.39586474	11.36477095	11.98053576	11.53165843	11.54171955	11.86805644	11.73188565	11.43523608	11.7372087	11.45632228	11.57947172	11.52748685	11.64311459	11.57554131	11.56676896	11.69324779	11.72167117	11.0125856	11.23784309	11.34955568	10.27311383	9.939348833	10.80913662	11.30007678	11.19117272	11.00907685	10.94252867	10.97690709	11.9674576	11.36388197	11.59962355	11.98053576	11.53165843	11.54171955
1415852_at	11.74603188	11.87794721	11.86435383	11.74511925	11.72987982	11.87010241	11.78805051	11.79815687	11.87908674	11.74511925	11.72987982	11.87010241	11.77991039	11.71141256	11.81520183	11.87958324	11.90587664	11.85198891	11.5568231	11.68381563	11.43541202	11.75364976	11.50418547	11.81143859	11.53387449	11.61448308	11.58227002	11.60942102	11.66364425	11.65107219	11.02358178	11.49659084	11.0626852	9.427906961	9.517188896	10.2168639	10.83374423	10.66595765	10.44071611	10.1497794	10.16119968	11.92175455	11.67795659	11.83052897	11.87958324	11.90587664	11.85198891
1415853_at	9.334468681	9.263412151	9.343510099	9.354568944	9.327439331	9.354651078	9.340684256	9.235349922	9.223036242	9.354568944	9.327439331	9.354651078	9.346456061	9.392801836	9.553891941	9.37785633	9.361625237	9.542807554	9.125061805	9.30201997	9.223253226	9.088771559	9.234355892	9.283194623	9.225230928	9.307741596	9.152758391	9.192321937	9.225230928	9.160143321	8.938984951	9.131419009	8.536791932	8.777581294	8.614698249	8.124833989	8.034973962	8.077402183	8.53536111	8.457602386	8.408551527	9.236565251	9.633889927	9.254753467	9.37785633	9.361625237	9.542807554
1415854_at	5.0474477	4.890762303	4.99205796	4.945872745	4.935308133	4.95190332	4.980757561	4.929392752	4.871503755	4.945872745	4.935308133	4.95190332	4.913190345	4.845514936	4.905408239	4.849578522	4.898695158	4.885499994	4.808870468	5.107710419	4.909509092	5.039978002	4.846362389	4.725624914	4.725112451	4.813694126	4.671245003	4.702875999	4.898474328	4.523616691	4.792757126	5.137677892	4.739337673	5.463774201	5.50080351	4.894474309	4.625104025	4.720177584	4.767467955	4.875880837	4.618921258	4.923668806	4.8812539	4.66377389	4.849578522	4.898695158	4.885499994
1415855_at	9.528040507	9.500395892	9.840745259	9.396863331	9.472792302	9.753884685	9.649723196	9.521164978	9.820591985	9.396863331	9.472792302	9.753884685	8.993444219	10.07436129	9.943522305	8.285469432	9.601337456	9.549616156	9.642653122	9.452830346	9.057262137	8.822518764	8.995660813	8.830765668	8.467294543	8.67140765	8.593290375	8.561927276	8.576545853	8.558187958	9.920471411	10.16674235	10.13932831	11.54517261	11.37138608	9.942429695	9.67737818	10.00744175	10.08636284	10.47316633	10.25040992	9.140501629	9.297268291	9.601885316	8.285469432	9.601337456	9.549616156
1415856_at	12.3261415	12.26223642	12.29531463	12.26708844	12.32461697	12.20600539	12.378267	12.34224112	12.32483791	12.26708844	12.32461697	12.20600539	11.92790695	12.05165888	12.21192713	12.26500742	12.15185773	12.10744316	9.600435652	9.624721746	9.195123309	9.182441282	9.101945708	9.147157797	9.243165924	9.200635596	9.152761466	9.55731733	9.417119402	9.495233102	7.613224646	7.235358119	7.668884478	8.796127564	8.374798411	11.18766728	9.592139229	9.637662738	9.438208269	9.430620847	9.323008108	12.03697714	12.00744373	12.07023648	12.26500742	12.15185773	12.10744316
1415857_at	12.80608898	12.74602901	12.88255925	12.68919347	12.79644507	12.79782637	12.66435889	12.81190714	12.67212502	12.68919347	12.79644507	12.79782637	12.55594114	12.57363964	12.5306411	12.89573704	12.64300139	12.4993688	9.833540497	9.912872629	9.497581395	9.755583443	9.547234105	9.584307863	9.528058412	9.708003487	9.519362064	9.777138795	9.879373422	9.810868009	8.313246944	8.431003801	8.595693713	9.096625406	9.326761728	11.16221785	10.00633266	9.600832702	9.250429503	9.536780071	9.365531965	12.57051383	12.48157271	12.42452345	12.89573704	12.64300139	12.4993688
1415858_at	11.6415166	11.60766798	11.69605526	11.39514571	11.50865187	11.60515697	11.57708364	11.59597181	11.49828963	11.39514571	11.50865187	11.60515697	11.42190311	11.56133613	11.55938803	11.4638439	11.4500529	11.5388625	11.62652439	11.70170318	11.44819874	11.52671497	11.68605046	11.61252975	11.53834068	11.66667275	11.65567933	11.52592291	11.619587	11.61766852	11.3594156	10.91540991	11.0233984	10.48128241	10.66035187	11.77672159	11.59117809	11.6045018	11.69010235	11.72854662	11.50621381	11.52719377	11.51757708	11.60268792	11.4638439	11.4500529	11.5388625
1415859_at	9.875546799	10.21115398	10.03872447	10.04569439	9.823722269	10.15917511	10.00213829	9.845133544	9.822480841	10.04569439	9.823722269	10.15917511	9.909622898	10.08707931	9.297193941	9.933881747	9.275116999	9.900381046	8.202479116	9.945250837	9.695966807	9.468605305	10.06167141	9.89059121	10.08107176	9.91466195	9.987658902	10.12374266	10.15957205	10.37368747	9.624922134	9.437390469	9.281563827	8.742808751	9.132475254	8.861768859	8.920311118	8.331194519	7.85739203	7.670753759	7.722853703	10.17842395	9.699172132	9.932048435	9.933881747	9.275116999	9.900381046
1415860_at	11.79806155	11.80684503	11.51730906	11.62495179	11.63475951	11.55161611	11.8309672	11.8369798	11.65688358	11.62495179	11.63475951	11.55161611	11.31317418	11.73802926	11.5409608	11.58674362	11.75135156	11.74300016	12.18072039	11.95533242	11.70659243	11.95389062	11.91121145	12.00127939	11.69579915	11.63475951	11.92011377	11.71421611	11.63475951	11.79189683	11.67645223	11.51578306	11.63240232	9.511966719	8.684815117	10.69543871	11.10726862	11.01602059	11.10279218	11.04361348	11.13259363	11.6358556	11.32737262	11.63654489	11.58674362	11.75135156	11.74300016
1415861_at	4.863944927	4.727704099	4.641049823	4.875490518	4.928279909	4.759549902	4.808198554	4.856338434	4.703610381	4.875490518	4.928279909	4.759549902	4.917995017	4.776555857	4.775822416	5.044117965	5.104102245	5.063589209	5.052504158	5.110012352	4.85529705	4.861602192	4.941023437	4.878819396	4.888747785	4.995065569	4.946223251	4.931158729	4.859445463	4.821379467	4.965133482	5.257736162	4.700342355	4.964989732	5.147239132	7.031637604	9.042157931	9.337414858	9.332199972	9.997735048	9.980329171	4.955478968	5.13814725	4.787385119	5.044117965	5.104102245	5.063589209
1415862_at	5.391756315	5.352857665	5.092443066	5.282449197	5.452746269	5.276167447	5.414019938	5.453035365	5.244158379	5.282449197	5.452746269	5.276167447	5.668563695	5.25413356	5.53538894	5.417919378	5.8287495	5.470707351	5.508949874	5.517192498	5.275866398	5.519395413	5.232897314	5.037036841	5.171300618	5.224180065	5.391756315	5.253494199	5.251054534	5.235801759	5.280727502	5.689286507	5.064473749	5.2748553	5.293358199	6.004143012	7.656492733	8.142585212	8.116008915	7.846962269	8.199407297	5.322672185	5.474795307	5.29154076	5.417919378	5.8287495	5.470707351
1415863_at	11.65930693	11.68560569	11.43089604	11.57196374	11.49399124	11.35001148	11.68097163	11.61723271	11.31383652	11.57196374	11.49399124	11.35001148	10.87311756	11.49399124	11.60874868	10.83503893	11.55834043	11.70791965	11.3532878	11.33747855	11.4706023	11.11637565	11.46552898	11.62828169	11.39945612	11.39454219	11.46669092	11.39968944	11.31739268	11.46757997	11.74923257	11.5422635	11.97652855	10.87873237	10.80756343	11.82594576	11.54183889	11.79182169	11.53509486	11.72836223	11.36174978	11.01638451	11.51892836	11.55388794	10.83503893	11.55834043	11.70791965
1415864_at	6.924975227	6.901260516	6.870430793	6.869874858	6.726942291	6.977042523	6.877258574	6.980840759	7.216295285	6.869874858	6.726942291	6.977042523	6.624234976	6.815404581	6.70271842	6.484933159	6.712697834	6.888232353	5.87021868	7.031525825	6.872959642	6.740202021	7.206240383	7.441696033	6.79788651	6.436433301	6.792069657	6.828096231	6.846313975	6.901628478	7.081401163	6.551250118	7.503338584	7.755759736	7.373215949	7.88122423	7.896912765	7.417191906	7.213580366	7.271972298	7.14292093	6.445076259	6.351516109	6.692457805	6.484933159	6.712697834	6.888232353
1415865_s_at	8.08348971	7.950986151	7.993927677	8.011589141	8.093234883	8.23132647	8.345037124	8.115988924	8.262903144	8.011589141	8.093234883	8.23132647	7.917613591	7.991171716	8.164750684	7.885886285	8.164515812	8.307961041	8.057910508	8.357135357	8.220699349	8.282052635	8.55668844	8.563417799	8.190663902	8.263018188	8.238647438	8.21240956	8.385227307	8.370397378	8.43414379	8.255388027	8.782148221	8.852151272	8.765700617	8.635004623	8.656879177	8.764794757	9.236743336	8.721401156	8.671525323	7.646806895	7.846134653	8.050322653	7.885886285	8.164515812	8.307961041
1415866_at	7.057535609	6.944094622	6.923776704	7.083038498	7.135996018	6.936886477	7.174654271	7.186519847	7.071171455	7.083038498	7.135996018	6.936886477	7.375657136	7.148392438	7.113749151	7.35415336	7.09322046	7.156126472	6.887144535	7.155327121	7.157585154	7.212094994	7.158834937	7.178246181	7.3296531	7.197366073	7.071313624	7.684368508	7.273619056	7.448539749	7.031982801	7.267803375	6.537782243	7.212560387	7.539632682	7.992214628	7.827549793	7.5416966	7.41914402	7.312171417	7.175652832	7.037698369	7.047806223	6.924337207	7.35415336	7.09322046	7.156126472
1415867_at	12.49667164	12.37238496	12.45692212	12.36404885	12.3855429	12.48498494	12.30930939	12.329596	12.4784814	12.36404885	12.3855429	12.48498494	12.28297144	12.29067324	12.14423912	12.34994324	12.38191155	12.34268584	12.28403077	12.24791297	12.33331792	12.51715079	12.28902001	12.30084721	12.228852	12.35880507	12.13801397	12.26135369	12.3552088	12.31436492	11.8009711	11.80183049	11.97892138	11.28190038	10.98506254	11.89239679	12.04219089	11.91833054	12.03585631	11.88446781	11.66521345	12.3994791	12.23803074	12.38912812	12.34994324	12.38191155	12.34268584
1415868_at	6.358344445	6.393754426	6.500326399	6.531228404	6.495027635	6.588484701	6.456949599	6.41391901	6.242222389	6.531228404	6.495027635	6.588484701	6.225823847	6.231079706	6.567119399	6.267402874	6.533265754	6.591417289	5.635334342	6.350545976	6.518124453	6.255508373	6.672090639	6.7057831	6.42371546	6.383026838	6.173300255	6.374312971	6.391307812	6.539487859	6.692208504	6.573718823	6.350545976	6.391552041	6.176194352	5.171442243	4.894891583	5.352104569	5.376697581	5.984820811	5.440255816	6.415348243	5.892456364	6.144384646	6.267402874	6.533265754	6.591417289
1415869_a_at	12.4487111	12.29975781	12.13840527	12.34779456	12.34731048	12.20494067	12.43575594	12.38159246	12.24854947	12.34779456	12.34731048	12.20494067	11.81417674	12.22685979	12.3850901	11.87283111	12.24919673	12.38006123	12.52017091	12.42433708	12.29967847	12.40369962	12.32254424	12.51675601	12.4272096	12.41006998	12.38149674	12.54785762	12.60042454	12.51901396	10.98332114	11.82225178	10.29464435	9.07759323	9.963012343	10.24436169	10.22739547	10.09989203	9.388675941	9.31919177	9.145555439	11.93594703	12.15936906	12.2125294	11.87283111	12.24919673	12.38006123
1415870_at	10.9553985	10.91584649	10.96043646	10.96976493	10.97610273	11.00807486	10.86869419	11.06372595	11.01044209	10.96976493	10.97610273	11.00807486	10.87159598	11.12871671	11.05116848	10.49329163	10.74605622	10.84001149	10.22869755	10.91200806	10.94346935	10.37327125	10.97842892	10.87699025	10.82091693	10.85071746	10.74504596	10.8947266	10.82366417	10.86149453	11.05465902	10.76235377	11.12798794	9.587269494	9.556499126	11.7032254	11.66381951	11.62996463	10.97048704	11.1481215	11.01278003	10.84614573	10.86428503	10.90739522	10.49329163	10.74605622	10.84001149
1415871_at	6.915710768	6.791761185	6.925902337	6.436462066	6.600894361	6.57509282	6.597758905	6.406752945	6.594566629	6.436462066	6.600894361	6.57509282	6.73922745	6.754081289	6.791823343	6.427903715	6.781212199	6.72468558	8.006001125	8.231697546	8.72767638	7.489309247	8.346817516	8.083380962	7.564634447	7.628949882	7.371634781	7.238301163	7.168897546	7.221355039	6.553025417	6.701680247	6.5898335	6.102837628	6.298305645	10.06493963	10.23369022	9.85587473	9.949777776	9.956645031	10.01765011	7.035499494	7.083897694	7.174504781	6.427903715	6.781212199	6.72468558
1415872_at	12.51001269	12.55840783	12.37317656	12.38561644	12.2907887	12.31417936	12.53711946	12.47206544	12.31536826	12.38561644	12.2907887	12.31417936	12.14394602	12.42969634	12.38561644	12.07086505	12.37281868	12.44104858	12.42671688	12.7795193	12.68875075	12.34897845	12.64022919	12.72500871	12.5651842	12.52106844	12.63123077	12.57994897	12.60075788	12.60956183	12.11055553	12.35114379	12.48565626	11.96737705	11.83302864	11.82318031	11.9057273	12.08569577	11.26415049	11.72458864	11.35644008	12.17746506	12.34614635	12.41830408	12.07086505	12.37281868	12.44104858
1415873_a_at	10.26535855	10.20841633	10.18606156	10.16696627	10.14643668	10.08146372	10.1762972	10.1720934	10.01309693	10.16696627	10.14643668	10.08146372	10.1178258	10.16719517	10.12574803	9.914216335	10.07721506	10.13409733	10.16064368	10.47411627	10.41281889	10.21724379	10.43945951	10.53216887	10.17114299	10.19245799	10.07686752	10.2680131	10.24919661	10.16430921	10.75126257	10.50179574	10.6321195	9.951549005	10.15982104	10.6569198	10.39199424	10.19245799	10.20340081	10.04323115	10.13195007	9.890677127	9.964181327	10.03745927	9.914216335	10.07721506	10.13409733
1415874_at	8.438726128	8.531131131	8.453104545	8.607001445	8.591305304	8.678010366	8.460472315	8.239117399	8.483427101	8.607001445	8.591305304	8.678010366	8.177268347	8.133547088	8.28815546	8.331966206	8.453259695	8.399938008	9.348587862	8.901757554	8.425449323	9.085020237	8.748133681	8.852214008	9.126635126	8.968256842	8.916323458	9.014236504	9.150278994	9.125899853	7.736255703	7.872612523	8.025133559	7.469468337	7.492996402	9.581828376	8.522539201	8.537337345	8.914971384	8.786816402	9.049101905	8.632332415	8.638220982	8.411979185	8.331966206	8.453259695	8.399938008
1415875_at	6.160990781	5.980572045	6.232314998	6.17843622	6.000454636	6.507479484	5.909136234	5.923474495	6.482270242	6.17843622	6.000454636	6.507479484	6.774894525	6.050515232	6.083408876	6.790711441	6.172360056	6.151063585	6.415341975	6.825647051	6.404923259	6.471917559	6.794569263	6.18831217	5.982117853	6.081708765	6.138966267	6.165214279	6.306042998	6.339392399	6.960049128	6.601802608	6.352746165	6.227088005	5.85086808	5.75659635	5.011933791	5.527022503	6.100071417	6.583347317	6.585332329	6.455887098	6.658813656	6.110128861	6.790711441	6.172360056	6.151063585
1415876_a_at	13.68005382	13.61968261	13.58482307	13.55040497	13.50722535	13.48454251	13.50800664	13.49384814	13.58347555	13.55040497	13.50722535	13.48454251	13.50957804	13.44015987	13.52055401	13.59606833	13.51682161	13.54637863	13.40085111	13.46317639	13.40447975	13.38521409	13.28832558	13.42326207	13.61980642	13.62568433	13.65962536	13.5516939	13.50863606	13.49555128	13.45373187	13.27791115	13.49143438	12.32104031	11.82104996	13.51950485	13.46513315	13.49638326	13.31898967	13.36368518	13.38264892	13.51200881	13.42848026	13.49555128	13.59606833	13.51682161	13.54637863
1415877_at	7.365346853	7.008098537	6.895390644	6.975895239	6.796854065	6.652992329	6.778007099	6.925901515	6.914511333	6.975895239	6.796854065	6.652992329	7.252682708	7.324681094	7.246360181	7.066010119	7.196516517	7.010766568	8.012971674	8.558331294	8.395212243	7.750361245	8.211718045	7.908189249	7.45334018	7.476794366	7.472816679	7.304162115	7.220479012	7.300996718	8.959639913	9.287188409	9.060396432	7.141041942	7.101359913	7.075610929	6.872685693	6.802540378	6.643446661	6.81795787	6.607201821	7.07430915	7.103049135	7.164277923	7.066010119	7.196516517	7.010766568
1415878_at	10.89345803	10.93792846	10.8596288	10.76976541	10.62614654	10.73158172	10.75546948	10.63741458	10.80022332	10.76976541	10.62614654	10.73158172	10.65907249	10.78994218	10.73814218	10.59010037	10.61613697	10.74537224	10.95119003	11.51003126	11.26737228	10.96401216	11.44591222	11.37028062	11.57917986	11.68429056	11.65194225	11.49720781	11.36658405	11.38520493	11.0451103	10.7864835	11.01205331	9.051803368	8.672024318	9.99289639	10.49564283	10.47914448	9.986940092	10.0106673	9.731220623	10.79709218	10.90627475	10.84692127	10.59010037	10.61613697	10.74537224
1415879_a_at	13.22570963	13.19408114	13.04978675	12.93025143	13.07267028	13.07014134	13.22327433	13.13097469	13.09956522	12.93025143	13.07267028	13.07014134	12.97320114	13.04252428	13.0845184	12.83891136	13.1629717	13.09694527	13.03920624	13.20180658	13.06721706	12.98885353	13.12148103	13.27253295	13.04270891	13.11754729	13.19083994	13.09146367	13.09694527	13.11241163	12.57010027	13.21748375	12.59893767	11.78383917	11.9180893	13.51047733	13.48701918	13.4661205	13.18433434	13.16958654	13.20658584	13.04673358	13.11855526	13.13969442	12.83891136	13.1629717	13.09694527
1415880_a_at	12.06191107	11.95784161	11.88691628	11.8908329	11.92884427	11.73421533	11.88681176	11.85103626	11.76068069	11.8908329	11.92884427	11.73421533	11.72064146	11.95960558	12.01519103	11.79832168	11.88372205	11.85617147	11.04492552	11.14603128	11.23076432	11.20462145	11.03449392	11.11196726	11.09963727	10.94735137	10.92141676	11.11516363	10.88075901	10.95755042	11.21848088	11.28556302	11.46881767	11.24302963	11.53602301	11.89394211	11.86030838	11.85468124	11.72576964	11.91363831	11.59766532	11.8215899	11.94770515	11.95970239	11.79832168	11.88372205	11.85617147
1415881_at	9.735278583	9.722197065	9.639904015	9.693932108	9.639059299	9.557909491	9.764787239	9.672639435	9.712089677	9.693932108	9.639059299	9.557909491	9.413108711	9.621145091	9.680754819	9.187318407	9.589434587	9.651942148	9.152011306	9.44744197	9.297566554	9.070718577	9.310450012	9.512466696	9.187995691	9.259200188	9.203898644	9.445413234	9.249471916	9.192714304	9.399045865	8.521519596	9.349895966	10.92527639	11.02863497	9.734943	9.580973459	9.68284054	10.17435329	9.694156303	9.646167912	9.374084703	9.471663632	9.577053663	9.187318407	9.589434587	9.651942148
1415882_at	10.42807575	10.3075442	10.34866002	10.44353108	10.41869572	10.66136894	10.47127212	10.50238193	10.44531558	10.44353108	10.41869572	10.66136894	10.43283321	10.61977882	10.37301733	10.38352847	10.49232732	10.4160785	10.12959663	10.02841313	10.10804702	10.3610422	10.31782257	10.34903284	10.08342857	10.02964048	9.928795763	10.27438226	10.29920688	10.3610422	10.58420458	9.972020704	10.17974872	11.17269413	11.3002421	9.895558319	10.18730933	10.04029047	10.17960583	10.11573274	9.954456622	10.60923433	10.34708366	10.52370065	10.38352847	10.49232732	10.4160785
1415883_a_at	5.941745416	5.932005599	5.920976045	6.132912846	5.94246729	5.921263079	5.97266741	6.081693412	6.003880664	6.132912846	5.94246729	5.921263079	6.383803852	5.977244971	6.052725797	6.50282437	5.904558794	6.153932299	5.943336419	6.028075542	5.903430482	6.023940427	6.008200641	5.970611913	5.997593158	5.970174394	6.018389395	6.007823046	5.933827082	5.992945003	6.264993347	6.264107521	5.992172653	5.737374508	6.033415066	5.952406936	6.174016041	5.868428558	5.90567773	6.224437826	6.014121238	5.902108534	6.1911065	5.995758382	6.50282437	5.904558794	6.153932299
1415884_at	7.888709721	7.899963421	7.893780754	8.098986851	8.029144632	8.05222641	8.194012813	7.976035235	7.962517746	8.098986851	8.029144632	8.05222641	8.30890095	8.073009664	8.088690756	8.451426506	8.201952967	8.056973534	8.285631447	8.112755024	8.04605874	8.293489503	8.087749105	8.051374614	8.016560904	8.107257333	8.400914373	8.2570154	8.072588685	8.109564448	8.072588685	8.097031228	8.067955666	7.92113713	7.836650093	7.774059945	7.91975028	7.80497436	7.746887748	7.961495633	7.968427805	8.193321331	8.166619008	7.861751572	8.451426506	8.201952967	8.056973534
1415885_at	5.584720986	5.482367217	5.604868433	5.586860348	5.518210595	5.596093621	5.90340752	5.559943369	5.75148273	5.586860348	5.518210595	5.596093621	6.006447977	5.722893457	5.898843275	5.988520789	5.790821606	5.689491708	7.264419733	7.354176257	7.286349964	6.570304577	6.787672856	6.652204058	5.714186613	5.72147504	5.699459878	5.781592946	5.896816667	5.863039916	9.539368498	10.45577234	9.604731862	13.01550039	13.31112577	5.630409696	5.694403905	5.796304103	5.713232281	5.471657864	5.956463162	5.781990475	5.698616028	5.645101539	5.988520789	5.790821606	5.689491708
1415886_at	7.976299268	7.547594042	7.505657553	7.492753179	7.517255938	7.698757216	7.648880986	7.579197581	7.524760425	7.492753179	7.517255938	7.698757216	7.826779181	7.582181219	7.576078846	7.825554817	7.746323987	7.582189521	8.412241667	8.242593498	8.287163025	8.400099111	7.897908717	7.962132107	7.880289666	7.911281964	7.918509347	7.861284858	7.861060851	7.822043864	7.699699953	7.888057477	7.773411243	7.414644701	7.55120929	7.125480157	7.282965899	7.009601692	7.525770817	7.542473228	7.63528294	7.931560709	7.809626531	7.832092433	7.825554817	7.746323987	7.582189521
1415887_at	11.52179291	11.41343204	11.43065841	11.31560952	11.43639355	11.51760942	11.44672074	11.33772952	11.33101954	11.31560952	11.43639355	11.51760942	11.26831469	11.3622868	11.41206388	11.09555673	11.26397749	11.19611744	11.62887234	11.39410048	11.37941891	11.54715112	11.46649179	11.29944692	11.18332134	11.27906944	11.18569977	11.17693645	11.19394581	11.19823566	11.21406828	11.14553909	11.05493805	11.20232234	11.15568722	11.45951354	11.3342248	11.20640925	11.24728272	11.25926075	11.19819261	11.35846152	11.51030786	11.20693276	11.09555673	11.26397749	11.19611744
1415888_at	11.25513568	11.28535481	10.97171123	11.10236325	11.18891596	10.92462104	11.41796081	11.29473587	10.95831232	11.10236325	11.18891596	10.92462104	10.69671122	11.2349969	11.2511679	10.71518758	11.25047658	11.22628644	11.03139529	10.87234771	10.4344653	10.93764259	10.67656357	10.92517162	10.57127844	10.64078472	10.77042714	10.61328855	10.74071875	10.69939716	9.720167539	9.987206278	9.460575036	8.226081036	8.274103379	9.880019329	9.203672431	9.463597952	9.163885698	9.328091599	9.225843042	10.76012146	11.08447577	11.35521952	10.71518758	11.25047658	11.22628644
1415889_a_at	11.36631649	11.64401987	11.10067183	11.32067221	11.32804115	11.05202737	11.53807323	11.55397404	11.26933896	11.32067221	11.32804115	11.05202737	10.90016263	11.65190916	11.43296556	10.93458649	11.38176708	11.33387554	10.21821139	10.96680759	10.85293987	10.40253161	11.01531431	10.88383733	10.96672461	10.99235815	11.18348195	11.0675899	10.94443046	11.05684903	9.747221825	9.838158408	10.0240681	10.232981	10.20421581	10.37457856	10.64308589	10.86859057	10.72345015	10.51151251	10.44764133	11.20447465	11.26062586	11.52448391	10.93458649	11.38176708	11.33387554
1415890_at	10.16803951	10.09931285	10.11857264	9.953746044	9.971818282	9.932924629	10.06287803	9.952933138	9.929700395	9.953746044	9.971818282	9.932924629	9.617572612	10.05843607	9.90388774	9.642327625	10.00118723	10.07410916	10.20878088	10.2496458	10.18419246	10.00479866	10.08006607	10.04110495	10.10849949	10.15637892	10.11368968	10.03456921	10.15102525	10.16448705	9.876049763	10.1066655	9.838830802	9.431027761	9.754144405	10.90180722	10.71955697	10.7331026	9.977299724	10.17500809	10.38109796	9.994097865	10.11748958	10.0225116	9.642327625	10.00118723	10.07410916
1415891_at	10.44992864	10.56841381	10.43970528	10.53515556	10.38050975	10.44819416	10.6256217	10.43197121	10.38125413	10.53515556	10.38050975	10.44819416	10.3368643	10.5734963	10.72928686	10.16589671	10.38194364	10.3870431	10.37328508	10.28989278	10.27881617	10.32198286	10.26774845	10.32198286	10.36779274	10.28467889	10.25739344	10.15252581	10.09171403	10.16876258	10.46995287	9.789207952	10.52785489	10.64179977	10.77241113	10.06554389	10.30727112	10.03849326	10.08199983	10.02207521	10.04932996	10.316207	10.29615068	10.53399896	10.16589671	10.38194364	10.3870431
1415892_at	8.712499068	8.597475639	8.340823904	8.184766227	8.217578386	7.993855791	8.353130936	8.207738898	7.933485132	8.184766227	8.217578386	7.993855791	7.600570428	8.158460875	8.112996323	7.241848821	7.959823825	7.900041546	7.596981175	8.06999023	8.038554657	7.259435116	7.738048654	7.970943464	8.030175044	8.259318998	8.145221887	7.986387909	7.883689972	7.787778925	8.379497574	7.949462831	8.312552004	7.344930115	6.67450944	9.095083445	8.572534355	8.811998728	9.907366789	9.897258591	9.451080026	7.854572672	8.188612186	8.433443492	7.241848821	7.959823825	7.900041546
1415893_at	8.409448653	8.516706335	8.687278094	8.105701853	8.166251098	8.391767641	8.563630933	8.286190738	8.126086908	8.105701853	8.166251098	8.391767641	8.371725199	8.252113744	8.436560442	8.304369151	8.018212068	8.346304337	6.460618906	8.183255921	8.20262924	7.471590157	8.087146484	8.207216693	7.703296591	7.708203414	7.605551168	7.671607596	7.727304938	7.743650885	9.101657512	8.142862801	8.360397055	7.324393165	7.372677937	6.239473613	6.56249702	5.890555736	6.789547073	6.408255471	5.970583391	8.317920613	8.301252976	8.378693661	8.304369151	8.018212068	8.346304337
1415894_at	7.005791657	6.978889018	7.135166486	7.163690061	7.025077261	6.890200565	6.92739035	6.929338251	7.132554462	7.163690061	7.025077261	6.890200565	7.020440832	7.031318297	7.079631026	7.303033856	6.970047453	6.987338508	7.677143175	7.34348934	7.369849797	7.455234904	7.411284418	7.259445839	6.705092191	6.90225423	7.06414932	7.211896175	7.186791906	7.149595895	7.631495605	6.995545087	7.659863989	8.066640728	7.644465289	8.876588496	8.436446392	9.525657567	8.314510435	8.692363127	7.79448492	6.913953543	7.107243129	7.000270508	7.303033856	6.970047453	6.987338508
1415895_at	12.10657323	11.84428159	12.17084098	11.99945789	11.96002057	12.19848074	12.1481945	12.14191859	12.28363394	11.99945789	11.96002057	12.19848074	12.4232409	12.03082236	12.09635825	12.33543115	11.93456868	11.89052028	12.18760898	12.08659129	12.01242711	12.12216444	12.16706558	12.06740659	12.26912306	12.24335833	12.10502945	12.16772082	12.2125787	12.16066922	12.03787566	12.23554775	11.73607334	13.02306665	13.41705204	10.6439707	10.79540404	10.70607422	10.79393286	10.90692894	10.9927933	12.21175044	12.08573223	11.83043734	12.33543115	11.93456868	11.89052028
1415896_x_at	11.15863201	11.02850599	11.30205943	11.24591033	11.18953785	11.47782544	11.39123228	11.33768685	11.48554158	11.24591033	11.18953785	11.47782544	11.68131894	11.22038854	11.21213199	11.51366613	10.96076953	11.20368063	11.20962437	11.16683855	11.1626405	11.20026455	11.40682237	11.28003109	11.13256321	11.12812705	11.16505236	11.32026046	11.26012052	11.22223374	11.72668719	11.60042846	11.41005045	12.66047259	13.02519778	9.898166874	10.10377981	9.97009003	10.00179408	10.16716112	10.26715803	11.29374414	11.18987171	10.87766232	11.51366613	10.96076953	11.20368063
1415897_a_at	8.793960017	8.765053908	8.893693097	8.47621211	8.423051114	8.604092717	8.394749508	8.469556088	8.801382132	8.47621211	8.423051114	8.604092717	8.226783075	8.061892488	8.340735849	8.291728072	7.931361997	8.413731918	9.528933618	9.344630062	9.495704283	9.08288881	9.202557174	9.190916703	10.23724302	9.901596892	10.01074316	9.798312066	9.794404399	9.925033691	9.382108701	8.663068936	9.645202344	9.542688362	9.578675883	11.04429724	11.00959985	11.10830901	12.17235841	12.32934576	12.44643776	8.663796748	8.631944832	8.604921071	8.291728072	7.931361997	8.413731918
1415898_at	5.067092193	4.763495804	4.842044086	4.928132593	4.986497356	4.801895552	4.796713718	5.056324547	4.719260174	4.928132593	4.986497356	4.801895552	5.054893576	4.880355514	4.953814013	5.009884373	5.003027356	5.104313468	5.069439366	4.893526313	4.94147094	5.096656391	4.758426742	4.771449344	4.940987829	5.000816683	4.81031289	4.887349483	4.782968881	4.933361027	4.956551808	4.934143408	4.88784514	4.872270571	4.945616327	4.561822122	4.754203828	4.869489983	5.019986749	5.026744726	5.002541504	4.933361027	4.921918656	4.981010743	5.009884373	5.003027356	5.104313468
1415899_at	6.308949286	6.153568234	6.139741745	6.394520191	6.188410934	6.339474106	6.292961379	6.275184074	6.164345971	6.394520191	6.188410934	6.339474106	6.236495759	5.954991986	6.018750425	6.334436554	6.205856598	5.899642681	5.97706061	6.219290657	6.110218016	6.575035414	6.066820221	5.893755185	6.428065762	6.351921364	6.188410934	6.674599591	6.387473635	6.170759021	6.519105131	6.448483528	6.237137699	5.812408078	6.935273464	5.903395418	6.823575223	5.684075353	5.763193082	5.925396813	6.173014386	6.098641871	6.063201748	5.995319517	6.334436554	6.205856598	5.899642681
1415900_a_at	8.001748827	7.836557849	7.861517306	7.641684826	7.695430342	7.745989303	7.53238002	7.560630516	7.534082847	7.641684826	7.695430342	7.745989303	7.963408177	7.586760364	7.564581217	7.643581336	7.730936418	7.637429922	7.287969912	7.641941066	7.587335166	7.426694345	7.819369016	7.54605333	7.213636412	7.09075833	7.212371154	7.39667665	7.413626731	7.345070826	7.430714779	7.50948394	7.304388507	8.213766538	9.086830902	6.822904243	6.812993207	6.858216667	7.141076081	7.037445979	7.135642775	8.014169142	7.989586318	7.655067285	7.643581336	7.730936418	7.637429922
1415901_at	9.980328533	9.805916796	9.790703304	9.663430677	9.680908025	9.759896605	9.704000393	9.851623447	9.767277475	9.663430677	9.680908025	9.759896605	9.679631008	9.673683771	9.899530614	9.6427883	9.700231247	9.743484294	9.669678792	9.882831986	9.841707104	9.786919535	9.601740903	9.62052715	9.729373799	9.768938727	9.726717874	9.625577461	9.628532898	9.637339391	9.212974552	9.480567362	8.95159206	9.029535813	8.887349557	8.967192088	9.29769049	8.85031671	8.787420415	8.589449855	8.712926499	9.944549047	9.769686134	9.693807607	9.6427883	9.700231247	9.743484294
1415902_at	6.309856047	6.076574366	6.051435961	5.901992317	6.262291008	6.138341737	6.360356479	5.924199125	5.928845908	5.901992317	6.262291008	6.138341737	6.35644334	6.21096257	6.367758039	6.289217479	6.325802414	6.163308254	6.036003796	6.124412887	5.879138557	6.139749916	6.072918949	6.029492777	6.100244778	6.02068282	6.130118598	5.847120135	6.001799176	5.953694591	5.990545201	5.878231726	5.627567974	6.044896767	6.129717897	5.344649376	5.987677161	5.608844384	5.702205927	6.094505756	6.051435961	6.199809652	6.430423038	6.151365171	6.289217479	6.325802414	6.163308254
1415903_at	9.348479505	9.387504025	9.330152992	9.555042685	9.303930718	9.751724439	9.502275984	9.454748164	9.421692943	9.555042685	9.303930718	9.751724439	9.575065714	9.406305929	9.401961267	9.620823258	9.534927209	9.260089279	9.196834672	9.436363092	9.347292808	9.123548214	9.442319353	9.403001532	9.978913624	9.951317712	9.976936017	9.884483893	9.889979426	9.989802929	10.17786009	10.93218714	10.28635122	11.26580539	10.76979228	8.24106761	8.342601883	8.180292533	8.844382393	8.300426835	8.594292465	9.549395356	9.46303141	9.218565862	9.620823258	9.534927209	9.260089279
1415904_at	8.066037554	7.853446434	7.87712414	8.157480712	8.181259452	8.062011637	8.292742316	8.190248282	8.284009678	8.157480712	8.181259452	8.062011637	7.998702559	8.439973045	8.511809822	7.892917195	8.128612949	8.463579849	8.861910649	8.928605505	8.837661264	8.450535354	8.503289072	8.652449933	8.884571978	8.757668022	8.797319792	8.78453034	9.025061138	8.910474957	9.059411851	8.094186361	9.092347043	6.73801629	6.45749273	9.312761893	10.36191286	11.1372899	11.68337972	12.10050686	11.96722065	7.938847586	8.03747897	8.138050485	7.892917195	8.128612949	8.463579849
1415905_at	5.255832308	5.31257872	5.304108852	5.360423054	5.341281973	5.350460849	5.241826351	5.367127462	5.3649409	5.360423054	5.341281973	5.350460849	5.695936815	5.388456286	5.470149825	5.576207804	5.376508542	5.511229664	5.505838088	5.471192966	5.336943936	5.602360081	5.431149295	5.376508542	5.33138429	5.266074987	5.400423844	5.488230649	5.337045093	5.328012224	5.567284987	5.478743168	5.274730386	5.330629152	5.618177152	5.444213202	5.880882109	5.250985034	5.201686287	5.295260325	5.876949497	5.273306863	5.54622881	5.373018507	5.576207804	5.376508542	5.511229664
1415906_at	12.12707166	12.19446672	12.22249341	12.19485792	12.24031021	12.14420706	12.13176497	12.03219891	11.96065549	12.19485792	12.24031021	12.14420706	12.1665069	12.27571465	12.31873225	11.81902615	12.33095992	12.14131038	13.1566006	13.27598093	13.38215042	13.00986757	13.16667566	13.14345117	12.54730811	12.51488596	12.51393494	12.43525676	12.25240823	12.24297206	13.28144996	13.33372921	13.47777675	12.90425602	12.94318794	12.76988228	13.10078461	13.04484735	12.84838455	12.63898583	12.74179392	12.22382097	12.34655564	12.43961959	11.81902615	12.33095992	12.14131038
1415907_at	10.94092915	10.86521949	10.9463836	10.93259813	10.95733612	10.85813986	10.92318855	10.91953509	10.65288113	10.93259813	10.95733612	10.85813986	10.63064591	10.86409538	10.94868983	10.65877874	10.88883094	10.81604315	10.72695011	10.70238231	10.65259348	11.04427398	10.71686111	10.89072056	10.71834987	10.6748789	10.57801928	10.71276215	10.72931795	10.73770295	9.153507925	9.100737333	8.689781537	8.06724522	8.465831792	7.576156761	7.848757861	7.178516707	7.230105125	7.686881666	7.596976265	10.77319447	11.21503488	11.06847827	10.65877874	10.88883094	10.81604315
1415908_at	8.046542514	7.952820396	7.80764529	7.687664217	7.653156343	7.742155307	7.723251322	7.862920093	7.938467878	7.687664217	7.653156343	7.742155307	7.180849249	7.808604839	7.672412279	6.827630716	7.676711916	7.500941926	8.176346596	8.039904715	7.962101501	7.600523324	8.112216444	8.016104256	7.971959236	7.777629687	8.183487395	7.876688633	7.891289897	8.352968701	7.523707159	7.73593737	8.060700592	9.131530567	9.408054784	7.667664182	7.62519763	7.825371364	6.904710153	7.035936946	7.170256622	7.619697988	7.662674957	8.016660079	6.827630716	7.676711916	7.500941926
1415909_at	10.50600254	10.36029019	10.36349516	10.29390205	10.28221939	10.49941602	10.56360569	10.54885817	10.5061999	10.29390205	10.28221939	10.49941602	10.28406372	10.16389702	10.31744586	10.30680201	10.30853423	10.32088287	8.735051338	10.17318032	9.964298185	9.78924668	10.18439015	10.21123862	10.15336174	10.21574618	10.05280431	10.4231375	10.38535807	10.30376962	9.260617717	9.437288435	8.70040724	8.64256055	9.341974016	7.129136426	7.741835899	7.274944923	6.717240505	6.733091609	6.994103896	10.38785431	10.0247614	10.28056474	10.30680201	10.30853423	10.32088287
1415910_s_at	10.67136659	10.58011151	10.61355262	10.60000387	10.47824381	10.71143154	10.69735147	10.59268927	10.66075017	10.60000387	10.47824381	10.71143154	10.58646797	10.51229996	10.51750771	10.73399155	10.47333756	10.51176399	10.28902481	10.4208638	10.3475253	10.41298007	10.40126268	10.43637901	10.49731897	10.37659707	10.47655957	10.49339606	10.47277855	10.43992724	9.862614388	9.934314287	9.590912001	9.330067254	9.534863578	9.457514898	9.509856035	9.477869431	9.585657165	9.793767779	9.812920206	10.36662665	10.62358444	10.31178542	10.73399155	10.47333756	10.51176399
1415911_at	9.904046987	9.97234646	9.984846969	9.727752601	9.863378453	9.706806555	9.837142216	9.782895466	9.792523704	9.727752601	9.863378453	9.706806555	9.566288123	10.08302791	9.968799531	9.206647171	9.880865754	9.82777997	8.840204346	9.375845835	9.249525994	8.777566964	9.279463907	9.222747323	9.615660212	9.483965525	9.60509743	9.480039968	9.448173393	9.506126888	9.110742447	8.785795984	9.497102393	11.06470065	10.7349144	9.481677249	9.247139929	9.426090582	9.072707002	9.219708966	8.858689299	9.636067629	9.68235151	9.994437688	9.206647171	9.880865754	9.82777997
1415912_a_at	12.99070934	13.04529934	13.04028078	12.90505133	12.86863743	12.99292535	12.97603218	12.9559816	13.01970837	12.90505133	12.86863743	12.99292535	12.87869995	12.82639217	12.81813648	13.00273873	12.94310628	12.89954156	12.96380094	12.94171412	12.80458205	12.85546604	12.73301262	12.87365982	12.97087443	13.10525415	13.05971822	12.91651653	12.96906151	12.93951668	12.39492319	12.30084564	11.99617011	11.05614499	11.07643649	12.65684008	12.57444022	12.60862641	12.55876208	12.40725481	12.47437013	12.94463315	12.77827125	12.88756919	13.00273873	12.94310628	12.89954156
1415913_at	7.683232805	7.255010847	7.389387769	7.70892067	7.573590978	7.440221304	7.40417468	7.254295086	7.545135555	7.70892067	7.573590978	7.440221304	7.539935423	7.029175475	7.300908314	7.486048521	7.274510446	7.384987773	7.308428312	7.117313433	6.788615371	7.599239705	7.543577896	7.391436535	7.300908314	7.561800019	7.409976034	7.395280188	7.514469912	7.447271616	7.223115202	7.819627124	6.634576239	6.57486402	6.855910411	6.471176611	6.514327453	6.557626514	6.677709885	6.840945913	6.630777495	7.347284997	7.200754792	7.122461749	7.486048521	7.274510446	7.384987773
1415914_at	12.33614363	12.35646878	12.2774252	12.35914687	12.38667995	12.3562299	12.45052225	12.34804573	12.31795911	12.35914687	12.38667995	12.3562299	12.31495108	12.34805842	12.27775353	12.26267278	12.35260875	12.40732958	12.40564725	12.27828474	12.2497016	12.47420449	12.54341585	12.60840565	12.32231548	12.36133778	12.35844136	12.43244825	12.41126735	12.40204607	11.85684355	12.24595103	11.98130635	10.08027649	9.794106719	12.06069045	11.97534923	11.75263441	11.23053188	11.23763403	11.2599078	12.1769386	12.15816274	12.17220319	12.26267278	12.35260875	12.40732958
1415915_at	10.84208183	10.84254963	10.79260813	10.75364261	10.81544719	10.8278703	10.93906397	10.76676993	10.74036531	10.75364261	10.81544719	10.8278703	10.55051402	10.57763641	10.65484105	10.50807149	10.35053885	10.5810061	10.5860288	10.92276381	10.66376613	10.62154937	10.7908893	10.84102222	10.81295036	10.83815613	10.73065508	10.78309218	10.87747993	10.87291018	10.54021884	10.47997965	10.65421254	10.67686073	10.57202802	11.19133307	11.00535601	11.05849148	10.79828084	10.7246269	10.79348874	10.55344959	10.55781272	10.69997247	10.50807149	10.35053885	10.5810061
1415916_a_at	10.92881187	10.8076782	10.96496061	10.96549734	10.90575672	11.06107135	10.91436887	10.84975393	11.00051793	10.96549734	10.90575672	11.06107135	10.94457958	10.7293651	10.65906273	11.03508562	10.80012657	10.70661939	10.42810827	10.24109117	9.999052381	10.36301278	10.21464405	10.33188906	10.37948307	10.46738998	10.35862285	10.54899454	10.62698415	10.62346641	10.17166477	10.35119085	9.982342433	9.907051239	9.799389719	9.643331016	10.15844527	10.35791843	9.888164311	9.860570049	9.919616653	10.90855783	10.79237418	10.64768145	11.03508562	10.80012657	10.70661939
1415917_at	10.38481433	10.34933742	10.45454962	10.41610245	10.43451921	10.57161062	10.35995467	10.40347491	10.43180732	10.41610245	10.43451921	10.57161062	10.23576094	10.36921897	10.27801892	10.45837405	10.32152779	10.42940527	9.67597864	9.723848266	9.460537925	9.739599994	9.759952806	9.95255132	9.878518255	9.804675713	9.824625991	9.997063348	10.09783449	10.13947959	9.563850759	9.640245547	9.312443306	8.920928734	9.129016702	8.616868258	9.686105158	9.652282538	8.814956626	8.606177966	8.491858957	10.24055705	10.11307417	10.24138433	10.45837405	10.32152779	10.42940527
1415918_a_at	12.48575503	12.45399706	12.61292416	12.29309689	12.33665379	12.68788708	12.53366344	12.38299136	12.47455101	12.29309689	12.33665379	12.68788708	12.35223344	12.50257325	12.46926084	12.36221418	12.23813158	12.11468877	11.51554288	11.99274143	11.95263614	11.6898296	11.81151168	11.87462038	11.77784651	11.89352633	11.74687875	11.66430578	11.81132537	11.75565849	10.25797731	9.878520594	10.26785959	11.75197228	12.1896142	10.43142245	11.19045696	10.73536997	10.59742231	10.8811518	10.77832752	12.44280765	12.40733532	12.35444284	12.36221418	12.23813158	12.11468877
1415919_at	7.759434154	7.650522008	7.680185084	7.645141106	7.678022257	7.809006009	7.353400267	7.473551681	7.584430756	7.645141106	7.678022257	7.809006009	7.592921114	7.226551601	7.374452465	7.768153341	7.73200492	7.339597815	8.714223994	8.494587137	8.852627044	8.926229327	8.526226265	8.705139702	7.254513659	7.218798538	7.546389228	7.344474697	7.354700403	7.060384619	9.599798513	9.647987364	9.321452839	9.63295629	10.46024308	8.2665381	9.24355678	8.528622532	8.123214265	7.820110607	7.637801059	7.746454423	7.685558631	7.570504059	7.768153341	7.73200492	7.339597815
1415920_at	9.81951117	9.794444983	9.704034743	9.669961428	9.752659111	9.711108358	9.811691574	9.812587345	10.00393922	9.669961428	9.752659111	9.711108358	9.537500759	9.668383117	9.576838161	9.2693726	9.79365851	9.748399957	10.13431004	10.07180442	10.12950268	9.761913427	10.17500589	10.18403254	10.19013634	10.10192665	10.11447087	10.0118143	10.08958862	10.14531083	9.405032225	9.139508931	10.0207058	10.64716771	10.49119493	9.689136864	9.683889887	10.00982899	9.653223769	9.648008964	9.276033345	9.403921732	9.290492331	9.60974688	9.2693726	9.79365851	9.748399957
1415921_a_at	7.496264293	7.409108122	7.618032789	7.367979394	7.435228409	7.756253176	7.361054761	7.550306998	7.294598175	7.367979394	7.435228409	7.756253176	7.725894447	7.372480567	7.382755231	7.811983395	7.409784329	7.515214299	7.297381722	8.412920496	8.121693909	7.721846168	7.809656059	8.049077234	7.127620075	6.969370527	7.167908244	7.19822899	7.176371179	7.108304609	6.638270809	6.871049197	6.63693551	7.152919143	6.878022733	7.003761503	6.915300673	6.442359553	6.693534575	6.927222114	6.929989695	7.640227119	7.435894924	7.455903347	7.811983395	7.409784329	7.515214299
1415922_s_at	12.4255304	12.5080989	12.4352249	12.43481149	12.36762312	12.47690973	12.44976199	12.42236127	12.46469404	12.43481149	12.36762312	12.47690973	12.33627551	12.49270495	12.56734439	12.20337057	12.40419702	12.54824954	12.93460648	12.96894549	12.93611807	13.03353838	13.02022723	12.96063622	12.85591598	12.89228005	12.89538262	12.7468325	12.78736071	12.76224149	11.14903571	11.61017322	11.05909065	8.279660379	8.288702031	11.01894168	11.42568242	11.43854601	9.486660535	9.795199391	9.613772908	12.27096086	12.50578148	12.45504565	12.20337057	12.40419702	12.54824954
1415923_at	10.47735191	10.51981312	10.33127277	10.38651509	10.22008798	10.42011466	10.7260657	10.61620713	10.65096195	10.38651509	10.22008798	10.42011466	10.34373006	10.82489265	10.98822362	9.710293293	10.35280253	10.45410087	10.77029887	10.95608379	10.87620371	10.85276687	11.17175332	11.03366287	10.50393355	10.42670982	10.56643324	10.39813866	10.44812367	10.5902318	8.389280718	8.369043727	8.604047817	10.444165	11.29848862	7.590194666	8.052403649	8.774435251	8.143146075	8.673462753	8.381955246	10.04658446	10.29213193	10.53171473	9.710293293	10.35280253	10.45410087
1415924_at	4.194134053	4.106361755	4.051784232	4.229776812	4.18117473	4.148143985	4.151961667	4.237584126	4.137904205	4.229776812	4.18117473	4.148143985	4.185027972	4.170549111	4.132556206	4.319810859	4.18751275	4.213635014	4.286725444	4.156363633	4.134195973	4.265483274	4.150192434	4.122775058	4.246347968	4.255150446	4.293880105	4.351564869	4.184182961	4.129013043	4.463064192	4.529794929	4.363123916	4.323598909	4.151411366	4.143198132	4.407307596	4.296408447	4.422266958	4.205377033	4.333332852	4.125936414	4.119309709	4.068626822	4.319810859	4.18751275	4.213635014
1415925_a_at	10.71462692	10.65680638	10.69612501	10.63089557	10.59674316	10.75154715	10.65867399	10.66934278	10.67936533	10.63089557	10.59674316	10.75154715	10.5061641	10.48506529	10.47347294	10.73975174	10.64131539	10.52915174	10.49149349	10.41508694	10.37226444	10.73124469	10.50243813	10.69068854	10.52508269	10.6340148	10.46518047	10.61822836	10.78192387	10.72282757	10.0202501	9.736227808	9.899078426	7.488479578	7.706192468	10.30646999	9.905228937	9.992119439	9.033890164	9.018367956	9.360493449	10.5717843	10.41815133	10.60428508	10.73975174	10.64131539	10.52915174
1415926_at	10.50348381	10.37590008	10.28917927	10.40079091	10.37164946	10.31669097	10.43945436	10.40488174	10.27045834	10.40079091	10.37164946	10.31669097	9.99767152	10.20076711	10.09376925	10.10732051	10.13294489	10.25296058	9.344939603	9.874781492	9.876101639	10.17259328	10.04325433	10.11119534	9.703390478	9.901651657	9.655512531	10.16695344	10.22122063	10.19230443	10.33326609	9.901564907	9.56125751	8.479025602	8.519466056	9.73813774	9.861337167	9.653138499	9.186571717	9.436981829	8.86290206	10.04907628	10.11939042	10.14008134	10.10732051	10.13294489	10.25296058
1415927_at	10.78981818	10.64207042	10.64738609	11.20846992	11.18327768	11.09621818	11.53225772	11.40220406	11.45505002	11.20846992	11.18327768	11.09621818	11.25201003	11.89499583	11.94641587	10.36504424	11.48121469	11.59721746	7.579936493	6.849612347	8.295548021	7.224879088	7.645657366	6.884771366	6.800475865	6.900945206	6.819661335	7.247737176	6.949606768	7.316125759	6.583122886	7.306992922	6.576464883	6.011070713	6.736555646	6.37497581	6.323081395	6.664498299	6.849477951	6.500129548	6.939986585	10.64596143	10.65773002	10.88110302	10.36504424	11.48121469	11.59721746
1415928_a_at	10.03802961	9.965570812	9.975464112	9.79300154	9.730859745	9.91403919	9.941025531	10.0159851	10.08515092	9.79300154	9.730859745	9.91403919	9.859077601	9.875966978	9.845203202	9.576822652	9.718670374	9.758018345	10.51861219	9.966730006	10.31923682	10.03606686	10.08894383	10.14482553	9.995148681	10.06313501	10.07597043	10.01558111	9.845939289	10.09839069	10.8140846	10.65073845	10.93946766	11.18337047	11.29835068	11.11041813	10.77593958	10.70684875	10.44414899	10.00701134	10.10317301	10.1525907	9.851467748	10.02715936	9.576822652	9.718670374	9.758018345
1415929_at	10.00661724	10.00141677	10.10479215	9.813611008	9.823948979	9.954610294	10.16613345	10.08075978	10.03052688	9.813611008	9.823948979	9.954610294	10.04915843	10.11267864	10.24974679	9.759725282	9.747588394	9.987243325	10.50581312	10.54226779	10.60791655	10.19233462	10.20662108	10.37404294	10.12894788	10.1221786	9.975530775	10.0064792	10.13845204	10.12543629	11.42107453	11.20300113	10.87759309	11.23740472	11.46480244	10.7726013	10.36485313	10.53829764	9.795014737	9.538642127	9.67590043	10.01171754	10.16593008	10.1221786	9.759725282	9.747588394	9.987243325
1415930_a_at	9.749919273	9.80896152	9.828122396	9.423691745	9.578059097	9.596329577	9.827982757	9.695103329	9.8253846	9.423691745	9.578059097	9.596329577	9.885305815	9.691128614	9.803062094	9.773547965	9.553998697	9.666523749	9.928579183	9.898966353	9.803089228	9.610995202	9.858064195	9.768058833	9.678806084	9.792719795	9.769226704	9.607527845	9.646292821	9.74642752	10.50747745	10.06776289	10.44007133	10.66810824	10.68441878	11.27082002	10.75991829	10.79634389	11.60925895	11.42836953	11.60997393	9.901103466	9.787561609	10.03899724	9.773547965	9.553998697	9.666523749
1415931_at	7.994375524	7.979838332	7.833601225	8.184154259	8.128348596	7.698931168	8.105224505	8.08749375	7.766793021	8.184154259	8.128348596	7.698931168	7.897297165	8.222762225	8.094788022	7.474767869	7.946391565	8.279908222	6.811755295	7.325921489	7.580575665	7.177657123	7.714286233	7.559065053	8.230331432	8.193348414	8.38137081	8.942894543	8.683588637	8.703072017	6.700566233	6.362747551	6.999482147	6.664493568	6.728968137	6.289593283	6.046756713	5.932101889	6.225346097	6.457046671	6.360033665	7.662299768	8.080504544	7.928322929	7.474767869	7.946391565	8.279908222
1415932_x_at	7.267511866	7.170457659	7.172521232	7.266797792	7.014616037	7.10847432	7.210017068	7.28650545	7.237403456	7.266797792	7.014616037	7.10847432	7.2362187	7.237023164	7.124963158	7.258796131	7.234060537	7.09189482	7.417639173	7.875184407	7.712304732	7.61436388	7.616275463	7.712484197	7.258988146	7.170837714	7.180314766	7.280171435	7.072309259	7.217153578	8.028029726	9.163672549	8.544625135	9.781775555	10.33723224	7.864922253	8.393591189	8.140392115	8.001163597	7.648899948	7.958062147	7.29212928	6.993959653	7.103406474	7.258796131	7.234060537	7.09189482
1415933_a_at	12.00805124	12.0291909	11.9154526	11.84872018	11.70441814	11.74549755	12.00349119	11.91930047	12.00553302	11.84872018	11.70441814	11.74549755	12.01695608	11.99753969	12.0302388	12.05468614	11.95844093	11.82874314	12.40841992	11.70936199	11.50489896	12.2859105	11.75324481	11.8231353	11.8391026	11.79192194	11.98226702	11.81988011	11.93925904	11.8919611	11.35632157	11.71936379	11.54583088	12.27422817	12.19134322	11.78425112	11.33966928	11.58181827	11.52757942	11.82091378	11.77819288	12.20197739	11.96117196	12.03716433	12.05468614	11.95844093	11.82874314
1415934_at	10.119776	10.084335	10.04293431	9.918634244	10.10831024	10.1656356	10.13032311	10.02916674	10.16447591	9.918634244	10.10831024	10.1656356	9.93822562	9.998599579	9.924937439	10.02884242	9.926498172	9.977326887	9.838025606	9.832643695	9.942465886	9.717170462	9.785384555	9.93822562	10.20571844	10.07551966	10.06417676	10.07655022	10.01149474	10.01328643	9.679542962	9.274063012	9.113000455	9.860379438	9.966695073	10.03029189	9.235904407	9.508701548	9.35398765	9.000562497	9.157114632	9.854314271	9.709469524	9.802619334	10.02884242	9.926498172	9.977326887
1415935_at	8.444073742	8.714831775	8.603737252	8.419571157	8.358403654	8.0470789	7.952191832	7.884633577	7.863718502	8.419571157	8.358403654	8.0470789	7.736418428	8.155466802	8.231096063	7.440304145	8.350976667	8.282501211	6.427520183	6.296718383	6.392844163	6.523912684	6.775331647	6.847054322	6.368289308	6.663826155	6.641992541	6.626386646	6.746917585	6.700752901	6.556054609	6.357735618	5.968678034	6.546016001	5.726442409	10.56791185	11.24835561	11.03776359	9.188384689	9.489352172	9.37058603	8.324189836	8.216560808	8.667964045	7.440304145	8.350976667	8.282501211
1415936_at	8.072552863	8.091786302	8.117915841	8.087844702	8.085147187	8.031125686	8.341717909	8.173049583	8.381059665	8.087844702	8.085147187	8.031125686	8.266686453	8.363279132	8.005864968	8.09599916	8.154241131	8.086766259	8.487275469	8.270037796	7.960756894	8.206460986	7.784665729	7.872387963	7.674864287	7.72263865	7.333901581	7.492533717	7.432222291	7.61073755	8.284327261	7.50880574	8.280841647	8.083086358	8.094341126	9.689905258	9.801570032	10.16362661	8.138809198	8.175334478	8.093375669	8.136188339	7.782569714	7.957316159	8.09599916	8.154241131	8.086766259
1415937_s_at	7.374280504	7.449271682	7.092037708	7.407676998	7.097476869	7.17824861	7.360813428	7.248061609	7.064866227	7.407676998	7.097476869	7.17824861	6.746878887	7.311177724	7.111147446	6.866196969	7.149693072	7.198872239	6.730521624	7.195104221	6.982710249	6.642248061	7.131194279	7.142455978	6.983807096	6.945965824	6.896205306	6.9354416	6.762519575	6.918008677	6.330515576	6.837255615	6.622985183	6.635350079	6.809596589	6.366231449	6.3473861	6.863924309	6.382972646	6.645742725	6.638378864	6.977072694	7.177035905	7.285651467	6.866196969	7.149693072	7.198872239
1415938_at	11.05420239	11.00703601	11.29147315	11.28909468	11.44013686	11.29808916	11.24824132	11.33562633	11.35696308	11.28909468	11.44013686	11.29808916	11.3224241	10.78025479	10.85171134	11.95264484	11.04757653	11.15063001	5.794095411	5.752448665	5.586397358	5.953073219	5.407460262	5.306130423	5.466167361	5.222730301	5.417078489	5.436693128	5.51741929	5.335747417	6.171008154	5.934933336	6.097645016	5.73965641	5.50666376	6.033907121	5.733411586	5.495425287	5.801716338	5.874965226	6.139857356	11.04165902	10.67338403	10.78183657	11.95264484	11.04757653	11.15063001
1415939_at	7.181947781	7.095825555	7.056443263	7.203448304	7.244689692	7.111242213	7.150265043	6.987809058	6.786321773	7.203448304	7.244689692	7.111242213	7.115514089	6.920207127	7.377216606	7.271335309	7.145862817	7.22948909	7.367264771	7.325372778	7.187234967	7.35659845	7.279945688	7.263239468	7.075522101	7.128154097	7.267051457	6.859919179	6.990691611	6.865981255	7.704984534	7.319420343	7.254240424	7.72188641	8.250075887	7.735595736	6.946047192	7.279232814	8.705897123	8.632048701	8.38473551	7.27072007	7.509875306	7.067119778	7.271335309	7.145862817	7.22948909
1415940_at	7.829626665	7.831941339	7.961160957	7.792074387	7.841640352	7.91953075	7.960946923	7.866135789	8.021502454	7.792074387	7.841640352	7.91953075	7.602949042	7.732542656	7.873616113	7.640867553	7.758934469	7.578115149	7.95405077	8.062707221	7.939395248	7.909075706	8.243208214	8.12852403	7.922302485	8.132463012	8.052668307	7.992010823	8.053220996	8.008380969	8.30811986	8.234525769	8.108868936	8.36932311	8.772904685	8.636393832	8.2832387	7.920660898	7.917783662	8.006356946	7.902635856	7.639734407	7.872524324	7.653757407	7.640867553	7.758934469	7.578115149
1415941_s_at	5.213715158	5.345302088	5.35967618	5.383505669	5.349643817	5.459506424	5.286304057	5.380777675	5.606693702	5.383505669	5.349643817	5.459506424	5.430401916	5.191760997	5.224258455	5.326396784	5.188352251	5.143067134	5.571329904	5.403830023	5.317479294	5.338423369	5.320359708	5.363274054	5.732395551	5.55089474	5.59237948	5.61569409	5.754328924	5.683420074	5.860800568	6.362908058	5.841518364	6.434568779	6.792673102	6.404246162	5.299542236	6.166091407	5.883577096	6.455967126	5.760554359	5.249845137	5.133091289	5.413979245	5.326396784	5.188352251	5.143067134
1415942_at	13.15380681	13.29275684	13.27388835	13.34529047	13.19528528	13.22092459	13.2661891	13.28449561	13.20819662	13.34529047	13.19528528	13.22092459	13.18273617	13.25078657	13.30940562	13.30419957	13.27589868	13.20921746	13.15566231	13.39067104	13.18852311	13.28277929	13.33258288	13.33258288	13.30096735	13.41602028	13.28691615	13.18505185	13.32761859	13.36977539	13.25961376	13.02150219	13.29983935	12.60664261	12.24096939	13.03594442	13.18273617	13.03794858	12.69080907	12.71940182	12.83225701	13.22804827	13.19393823	13.33968264	13.30419957	13.27589868	13.20921746
1415943_at	9.578017312	9.449992441	9.387851147	9.690047164	9.652514563	9.623697829	9.75427384	9.770349495	9.591265599	9.690047164	9.652514563	9.623697829	9.366435181	9.764533175	9.658622244	9.271167338	9.575723451	9.674887339	9.416938283	9.831917248	10.00824335	9.749225395	10.1230376	10.19756318	10.75018176	10.81920428	10.76094863	10.87387906	10.79468105	10.8511088	7.380279192	7.180875657	6.686575672	6.532899924	6.392330322	12.32398217	12.19440145	11.60707817	11.20369605	11.12689035	11.30037967	9.146765859	8.984282284	9.354460204	9.271167338	9.575723451	9.674887339
1415944_at	8.241076619	8.079496391	8.144549306	8.121303526	8.301336134	8.504258398	8.265232383	8.361739917	8.451448329	8.121303526	8.301336134	8.504258398	8.515394696	8.396496129	8.362279495	8.361921326	8.546441085	8.616536413	8.647353177	8.783479294	8.553292515	8.590287025	8.490784804	8.55828377	8.996632351	9.153167979	9.106257402	9.239484916	9.358999175	9.344892242	7.626291695	7.697975947	7.719761828	7.638380266	7.342834682	10.7521163	10.56683052	10.23738645	10.56016596	10.46707996	10.537571	8.149629135	8.041759786	8.13265978	8.361921326	8.546441085	8.616536413
1415945_at	10.80489852	10.76623578	10.7834763	10.61039943	10.75119393	10.88709869	10.77266042	10.77228149	10.8020336	10.61039943	10.75119393	10.88709869	10.6167739	10.60455868	10.6167739	10.77176986	10.53484927	10.65328444	10.0514574	10.66547772	10.55629477	10.56915382	10.71062796	10.89647441	10.77267953	10.78186518	10.56768077	10.93832331	10.87793014	10.86220535	10.51339009	10.01747949	9.962057621	7.189558816	7.258462999	8.446506438	9.555991198	9.314443253	8.0765433	8.098470453	8.105791646	10.56345325	10.5023279	10.61248652	10.77176986	10.53484927	10.65328444
1415946_at	9.225882748	9.459033821	9.360194018	9.511479641	9.439546741	9.413851812	9.34189716	9.608137161	9.471402228	9.511479641	9.439546741	9.413851812	9.180608642	9.429587514	9.288580954	9.147761962	9.143269685	9.490472928	9.156592015	9.109306444	9.061221329	9.23798178	8.994524923	9.259778475	8.982704414	8.852660414	8.880163272	9.047851291	9.164793991	9.196578113	8.709777237	8.513057194	8.299148511	8.709922972	9.166576837	7.95301577	8.796362252	8.774452574	8.703659644	8.533325157	8.491883155	9.233132418	9.423070676	9.397217126	9.147761962	9.143269685	9.490472928
1415947_at	8.206396993	8.119379637	8.37012307	8.479941395	8.436549559	8.175649819	8.2653683	8.054654744	8.315053487	8.479941395	8.436549559	8.175649819	8.255685368	8.33948842	8.175649819	7.618657079	8.195102071	8.112771696	8.182368934	7.749454972	7.553636607	8.188513744	7.745213575	7.619693455	7.644981472	7.635409127	7.48620756	7.603584514	7.559270354	7.569000458	8.604727203	8.127190753	8.040976845	9.075134416	9.925782031	8.003911429	7.831362385	8.055381675	8.633227879	8.426051166	8.314813372	8.354016078	8.359710683	8.52748897	7.618657079	8.195102071	8.112771696
1415948_at	7.662176618	7.706822225	7.96694849	7.867343018	7.811640262	8.026614284	8.102511858	7.910386182	7.855810362	7.867343018	7.811640262	8.026614284	7.877709239	7.756003034	7.811640262	7.619183424	7.918065235	8.013082351	7.720181202	7.31742757	7.221921993	7.558869842	7.451452246	7.448465467	7.136926252	7.031515474	6.980221745	7.14814831	7.340702097	7.42757017	8.42048425	7.474022189	8.432033555	9.867880096	10.20996028	9.084084178	8.615040242	9.069997787	9.615616515	9.322308642	9.0673259	7.631652576	8.041979517	7.917645884	7.619183424	7.918065235	8.013082351
1415949_at	8.089439685	8.088240342	7.936038236	7.738069962	7.712911479	8.062584054	7.78032159	7.667410488	8.108776953	7.738069962	7.712911479	8.062584054	7.56092066	7.661798627	7.79735449	7.48926161	7.679555365	7.547973951	9.398029601	9.636160702	9.39590828	9.31000764	9.601173854	9.578277819	8.680166331	8.700649171	8.867896105	8.623946144	8.722803116	8.795507476	11.15938426	11.26608962	11.55200339	12.44806185	12.5291536	11.94363304	11.21318629	11.09676667	10.04665811	9.977361198	9.688768319	7.778276105	7.600614447	7.905998103	7.48926161	7.679555365	7.547973951
1415950_a_at	11.90707231	11.79845525	11.81168287	11.8310898	11.76850098	11.79879364	11.72029106	11.79950571	11.73862669	11.8310898	11.76850098	11.79879364	11.58828944	11.73717962	11.5742646	11.44766025	11.64415804	11.63168596	12.55928972	12.25275363	12.0975359	12.4158709	12.17819417	12.29865589	12.08955368	12.03378856	12.01929383	12.18707461	12.13024323	12.15900035	11.77101429	11.77597147	11.54548172	11.76697063	11.78868776	11.36704568	11.56719439	11.54246442	11.57489107	11.38593902	11.50084371	11.74052011	11.58851917	11.69217817	11.44766025	11.64415804	11.63168596
1415951_at	8.651899019	8.431310385	8.443958515	8.612645678	8.497527952	8.375276953	8.337539039	8.495939452	8.443533689	8.612645678	8.497527952	8.375276953	8.300816549	8.464198694	8.729854947	8.23131728	8.559673952	8.321161671	8.217337234	8.517162362	8.602516567	8.43522277	8.471343134	8.707496862	8.740073756	8.805019151	8.598674912	8.91593591	8.835758551	8.755118586	7.444306995	7.081739855	7.031425312	6.907316898	6.96085289	6.975370216	7.015977647	6.625419115	7.102529571	7.304221141	7.475410182	8.494188453	8.408828984	8.425947332	8.23131728	8.559673952	8.321161671
1415952_at	9.586901152	9.368699888	9.044158245	9.356840609	9.4440903	9.340398461	9.631431839	9.515002276	9.161389066	9.356840609	9.4440903	9.340398461	9.046638434	9.352223264	9.430570074	8.977331846	9.463129214	9.554633343	8.814338178	9.483161552	9.383755464	9.265211629	9.143122093	9.472554358	9.038496172	9.120684825	8.865475904	9.119422771	9.066764562	8.957937771	8.5224963	9.468821836	8.585397129	8.675142414	8.825598353	8.059105045	8.417463822	7.982632381	8.075541459	8.186428551	8.047165169	9.140781631	9.250682413	9.583852942	8.977331846	9.463129214	9.554633343
1415953_s_at	7.952655915	7.993818952	7.827367824	8.109200965	7.930071318	8.008373675	8.060981158	7.889386423	7.895941482	8.109200965	7.930071318	8.008373675	7.929868066	7.871501796	7.948352042	7.899104839	7.992079422	8.105563401	7.729848404	7.733347854	7.911579722	7.860641621	7.786165713	7.809752038	7.982248422	7.915225316	7.897457068	7.914356939	7.810517971	7.833233454	7.918844365	8.067443736	7.922537785	7.936281994	7.953112397	7.164555741	7.200252532	7.060111915	7.080580649	7.260854228	7.772944662	7.933506679	8.046770634	7.781939372	7.899104839	7.992079422	8.105563401
1415954_at	4.689865029	4.563040998	4.78487163	4.690973626	4.714486512	4.719790659	4.620451471	4.62865308	4.706116499	4.690973626	4.714486512	4.719790659	4.735890405	4.772091498	4.754438152	4.932860993	4.725870219	4.789576156	4.928089953	4.728785866	4.822394028	4.854515662	4.599804438	4.662925951	4.670223848	4.682949288	4.701285803	4.790770944	4.687905462	4.79416944	4.630800667	4.713164814	4.573500474	4.755349304	4.578706201	4.636571246	4.493403498	4.506493759	4.424579968	4.552974109	4.827535716	4.964483099	4.912938111	4.609356923	4.932860993	4.725870219	4.789576156
1415955_x_at	8.032654962	7.865962512	7.948857028	7.960656886	8.059393813	7.994136508	8.079709522	8.012889597	7.991802471	7.960656886	8.059393813	7.994136508	8.528358839	8.142556035	8.384460043	8.090503718	8.295414919	8.078376238	8.137176412	8.149904179	8.07371196	8.160783526	8.071136427	7.909665163	7.950675759	7.944330143	8.116912275	8.079259801	7.950675759	8.036268624	8.579989992	8.293777294	7.990871884	8.455534296	7.967567038	8.024702862	8.365688252	7.956500146	8.346475079	7.969575732	8.312165628	8.109359238	8.172039559	8.011212534	8.090503718	8.295414919	8.078376238
1415956_a_at	9.666277282	9.828237876	9.550348356	9.470213231	9.641091277	9.57406358	9.678712769	9.710643739	9.507124453	9.470213231	9.641091277	9.57406358	9.419248339	9.74087061	9.87745227	9.360904859	9.739071692	9.835589063	9.67482373	9.814087583	9.787396639	10.0141064	9.882983751	10.04975655	9.66852364	9.761006942	9.694418792	9.806721117	9.710320396	9.655959121	8.603063655	9.520908664	8.296378291	9.410776019	10.09147666	7.010159774	7.889184933	7.637435297	7.479151109	7.623824864	7.367505814	9.455429929	9.554205679	9.709847294	9.360904859	9.739071692	9.835589063
1415957_a_at	9.489221716	9.441322483	9.760432539	9.260674553	9.366935957	9.853089846	9.594310038	9.360690056	9.551312078	9.260674553	9.366935957	9.853089846	9.645353632	9.439004404	9.256675588	9.575798393	9.394082446	9.482950567	8.455440561	9.711046531	9.71800412	9.515965163	9.694346571	9.965320185	9.580752269	9.319336741	9.460564675	9.689473434	9.546278006	9.613737054	9.480839071	9.246256726	9.102143988	9.379402485	10.31926731	7.482958959	7.405592096	7.026833833	5.783330701	6.594912972	6.25526649	9.402035694	9.280219347	9.468683242	9.575798393	9.394082446	9.482950567
1415958_at	7.089777127	7.05917306	6.971897463	7.15378479	6.983323031	7.201419969	7.022813343	7.095939597	6.95379101	7.15378479	6.983323031	7.201419969	7.225941929	6.83604316	7.080411927	7.225640185	7.019832571	6.877334734	7.513971815	7.381693558	7.302466312	7.394234415	7.259182107	7.203232322	7.639782303	7.711405608	7.703085557	7.745642623	7.493467705	7.511862903	8.099398344	7.991366995	8.050316287	7.32540231	7.288891841	7.216211886	7.509596378	7.492682588	7.690469525	7.440906686	7.245469399	7.17589522	7.249500422	6.88251411	7.225640185	7.019832571	6.877334734
1415959_at	7.928676239	7.551257266	7.731704833	7.611805287	7.68230578	7.608075376	7.628656587	7.570228497	7.676793236	7.611805287	7.68230578	7.608075376	8.077597937	7.986519544	7.875617015	8.216153787	7.918925969	7.972735648	8.0576384	8.355569537	8.391274722	8.305904386	8.209378834	8.135354242	8.200504386	8.255641263	8.312575714	8.242432866	8.193101085	8.208323556	8.602254631	8.132496164	8.245049731	7.803762152	7.522878205	7.081762005	6.822270504	6.897680636	7.118493972	7.179242159	7.442208217	8.079830869	8.100367816	8.021042167	8.216153787	7.918925969	7.972735648
1415960_at	7.164273571	6.85985429	6.902817315	7.11046146	6.982766906	7.041312722	7.167905067	6.906258811	7.164273571	7.11046146	6.982766906	7.041312722	7.447299979	7.170629455	7.093446085	7.417064692	7.256339348	7.350043085	7.365616998	7.602254017	7.371126915	7.441953802	7.229091088	7.324451169	7.287950113	7.226627914	7.294304131	7.290372157	7.264075404	7.310368945	7.164273571	7.046571869	7.002964457	6.892019339	6.770794178	6.474822651	6.370107547	6.28765767	7.427926194	7.164273571	7.369109705	7.167378363	7.309207058	7.0540159	7.417064692	7.256339348	7.350043085
1415961_at	9.850433689	9.7816102	9.91829531	9.783041499	9.778304064	9.955469052	9.830140435	9.899668285	10.04668654	9.783041499	9.778304064	9.955469052	10.18549462	9.896638	9.925310508	9.98524641	9.795137798	9.883074699	10.04282978	10.36817722	10.40606218	10.13942025	10.22468791	10.25091895	10.43179636	10.41903888	10.45463639	10.36671648	10.42032748	10.3710944	10.69341564	10.61749469	10.49564393	11.1274095	11.54775941	10.986921	10.89847584	10.64264269	10.28405584	10.41257602	10.44314804	10.09390234	9.862119351	9.865345061	9.98524641	9.795137798	9.883074699
1415962_at	11.17815352	11.19319183	11.27138454	11.16323338	11.19937746	11.14195073	11.19927627	11.30913241	11.18023462	11.16323338	11.19937746	11.14195073	11.16535171	11.08382554	11.14865575	11.09205514	11.08743265	11.14011603	10.73143244	11.38628796	11.3526772	11.17199824	11.32601051	11.34321779	11.53801077	11.52349765	11.42887578	11.47852215	11.45275993	11.45124054	11.78816119	11.39034283	11.93374915	11.6381408	11.30370408	12.31650647	12.09691913	12.13309687	11.92371425	11.8235683	11.8737274	11.26267097	11.03864874	11.26931975	11.09205514	11.08743265	11.14011603
1415963_at	9.786936598	9.878521031	9.627346692	9.517115771	9.429837894	9.386086962	9.892837131	9.65238122	9.467673041	9.517115771	9.429837894	9.386086962	8.931470617	9.812960299	9.705561	8.930751148	9.707865806	9.492202881	9.065880777	9.76681895	9.548204848	8.8084684	9.782304449	9.921445195	9.57467316	9.487836862	9.85584271	9.723425826	9.688105578	9.84427063	9.568722516	9.545502432	9.834103069	9.863273287	9.582357439	10.24891623	9.679568755	9.948317095	9.74551542	9.776517545	9.645064221	9.174292459	9.28070896	9.743547599	8.930751148	9.707865806	9.492202881
1415964_at	9.723411417	9.658728114	9.698011838	9.270598934	9.280423204	9.143289223	9.154097939	9.26040231	9.025810184	9.270598934	9.280423204	9.143289223	9.127457936	9.427971598	9.452315752	8.781057347	9.284068706	9.457643113	8.376469877	8.945237285	8.52551162	8.948705351	9.258367146	9.386966534	9.404976841	9.392085638	9.425975476	9.509016585	9.554597518	9.538003236	8.579989992	7.985372665	8.451819685	10.60837387	10.68037061	11.11023569	11.24820708	11.67836796	12.74995245	13.02644202	13.0176414	9.798501174	9.82566692	9.91707063	8.781057347	9.284068706	9.457643113
1415965_at	7.652881778	7.598831074	7.81765789	7.233653619	7.333620318	7.311545572	7.085389201	7.2554129	7.161812247	7.233653619	7.333620318	7.311545572	7.088154932	7.270482559	7.189091228	7.240580923	7.202389511	7.018056254	6.792416837	6.980985982	6.723041455	7.053662052	7.071116594	7.221216789	7.085885102	7.107567696	7.078919861	7.048591476	6.973022325	7.085250151	6.451768452	6.385143379	6.422580512	6.629159803	6.789573792	7.182435414	7.371163052	7.488389975	9.090857004	8.950263216	8.732976048	7.542042223	7.390504042	7.532553928	7.240580923	7.202389511	7.018056254
1415966_a_at	9.746959713	9.642898389	9.883854731	9.538486274	9.545180737	9.692122746	9.376431254	9.32845233	9.432833071	9.538486274	9.545180737	9.692122746	9.212380563	9.159314047	9.11026171	9.622490375	9.343925353	9.429141095	9.566522522	9.020241495	9.678488355	9.843286935	9.837300295	9.921374509	9.912193909	9.641625144	9.701378566	10.22896112	10.33529042	10.34792193	11.01209992	10.49343757	10.65829929	11.42694253	11.50649207	11.08094219	11.03948569	11.16220665	10.83747032	11.00281524	10.95616861	9.708308992	9.503861015	9.655853786	9.622490375	9.343925353	9.429141095
1415967_at	10.10080794	10.10202147	10.17328202	10.09236779	10.12209742	10.14428852	10.08527496	10.06151604	10.03564894	10.09236779	10.12209742	10.14428852	9.961130051	9.969564902	9.909834815	10.08464288	9.923472606	9.990340078	9.701950558	10.25640797	10.33250554	10.04698617	10.11998506	10.15772545	10.2934974	10.15441662	10.1959126	10.35442255	10.24833392	10.30161007	10.5968509	10.32594616	10.46683532	10.80282464	11.31031449	10.29861302	10.39473572	10.20670668	10.17432153	9.842457494	10.10008777	9.969885335	10.05967785	10.10232165	10.08464288	9.923472606	9.990340078
1415968_a_at	8.485106587	8.321091985	8.401072516	8.515222676	8.478361106	8.532688909	8.399087449	8.303997207	8.386530456	8.515222676	8.478361106	8.532688909	8.849453232	8.615330741	8.820043055	8.849816559	8.830459343	8.599766914	8.642991593	8.482449285	8.57995493	8.47979083	8.425169958	8.325918233	8.247593046	8.304553043	8.307102682	8.304378869	8.225102418	8.180639671	8.02596426	8.34901717	8.202334553	7.921695579	7.902748106	7.927595267	7.863401	8.198882068	7.961717301	8.393743427	8.507303634	8.612126559	8.906579396	8.543567588	8.849816559	8.830459343	8.599766914
1415969_s_at	4.913557255	4.899321174	4.82112641	5.013076394	4.949992484	4.981460717	5.012722736	5.027080861	4.836723114	5.013076394	4.949992484	4.981460717	5.251594939	5.080309346	5.166279746	5.232216179	5.065542654	5.039201299	5.203158659	5.016910314	4.889056417	5.315907107	4.900295069	5.048184373	5.040223112	5.031811257	4.931293484	5.037468194	4.988443841	4.982500947	5.250795305	5.400889395	5.168436854	4.727296714	4.922594773	5.152211308	5.157269639	4.98541995	5.287362624	4.938964253	5.420308468	5.19327501	5.128595166	4.967551089	5.232216179	5.065542654	5.039201299
1415970_at	11.99468753	12.13830157	12.20544268	12.00287881	12.06566481	12.20585203	11.90870216	12.07388972	12.15574297	12.00287881	12.06566481	12.20585203	12.27066379	11.90433127	11.87954655	12.27747802	11.78147959	11.94231757	12.18045013	12.30726759	12.44889114	12.15056961	12.2765258	12.23649714	12.47297097	12.41982617	12.38483217	12.33853034	12.32474429	12.34928092	12.69721541	12.12859779	12.62437162	13.07383662	13.11808548	12.60790185	12.65789579	12.69830696	12.21583181	12.5232534	12.58192768	12.28734176	11.9568962	12.08508183	12.27747802	11.78147959	11.94231757
1415971_at	11.11218838	10.99364569	10.92568532	10.89313466	10.83265989	10.82258622	11.22552161	11.17019348	11.07600138	10.89313466	10.83265989	10.82258622	10.47542691	11.39549436	11.37415804	9.975265877	11.2201004	11.07628162	12.06730245	12.00177552	11.79257301	11.75170842	11.95913862	12.1212851	11.54875671	11.41921141	11.71339096	11.51027811	11.55720977	11.63211711	12.0920341	12.064814	12.47230201	10.57910875	9.919287174	11.03639163	11.06910825	11.09488699	10.12192521	10.17997254	10.10602187	10.4600279	10.75251251	11.25576327	9.975265877	11.2201004	11.07628162
1415972_at	10.13677688	10.05524102	9.497850178	9.820838212	9.764530142	9.495235733	10.12773913	10.11689516	9.703359665	9.820838212	9.764530142	9.495235733	9.479327059	10.54091476	10.56507128	8.894685524	10.13469685	10.10823465	11.29577462	10.94774764	10.69112798	10.71538147	10.99183231	11.17191989	10.82793784	11.01406267	10.92671131	10.84295272	10.75866209	10.71418781	11.5478449	11.83159814	11.83422756	9.454314564	8.986920989	10.5259163	10.10571354	10.24109061	9.106008434	9.286016461	9.159398296	9.27214738	9.895369083	10.16257175	8.894685524	10.13469685	10.10823465
1415973_at	10.6758045	10.79103404	10.53162886	10.72980325	10.63366342	10.32693545	10.64060018	10.6500576	10.64853148	10.72980325	10.63366342	10.32693545	9.730626382	11.18608269	10.95172957	9.277881125	10.60498871	10.48312863	11.82948131	12.00069181	12.05579943	11.50827833	12.12346365	12.11624643	11.51402261	11.49107188	11.58727334	11.48401593	11.46844474	11.4773766	12.33958154	12.30967746	12.65519661	10.45839994	9.939431162	11.19440379	11.57485132	11.4344795	10.43538549	10.80106411	10.56501854	9.940982896	10.4598777	10.60812589	9.277881125	10.60498871	10.48312863
1415974_at	10.26158529	10.14533238	9.869580823	10.18023491	10.21402861	10.05776797	10.1680759	10.14837968	9.869493751	10.18023491	10.21402861	10.05776797	9.502919152	10.01342285	10.01818417	9.858776756	10.10333305	9.906109636	10.30662307	10.0332347	9.933987671	10.63194194	10.17675976	10.21766637	10.11564281	10.13106621	10.00860599	10.28233969	10.31739715	10.25732799	8.869751454	9.230099475	8.630973254	7.893982102	8.494126264	8.967624409	9.612565363	9.465130313	9.220122504	9.077303913	9.054924783	9.68522724	9.980433023	10.21881366	9.858776756	10.10333305	9.906109636
1415975_at	9.01521508	8.873338156	9.003374597	8.680871378	8.599723768	8.832976346	8.97576364	8.990086028	9.040547897	8.680871378	8.599723768	8.832976346	8.894349843	9.047957513	9.026470796	8.896573016	8.896893958	8.909565867	9.183434878	9.959374433	9.861175048	9.22578337	9.791446378	9.705002793	9.430339523	9.545276963	9.348549302	9.599563165	9.554047985	9.491141795	9.566137237	9.455199014	9.431692017	7.628269393	7.611184429	8.895084935	8.871602228	8.369886864	8.233919958	7.7137767	8.060673914	9.056115866	8.97471083	9.071231864	8.896573016	8.896893958	8.909565867
1415976_a_at	9.145395488	8.980386224	9.356611468	9.21136978	9.261611497	9.285244018	9.038442696	9.101719805	9.275634985	9.21136978	9.261611497	9.285244018	9.471197695	9.17716039	9.156518742	9.512666607	9.235959392	9.114642347	9.024504573	9.443832919	9.545620617	9.507740243	9.459975943	9.387769364	9.20413135	9.114642347	8.895609782	9.080738992	9.173715595	9.033401387	9.00003908	9.012003044	8.953564533	8.267802649	7.857999333	7.418137923	7.690762238	7.736840794	7.875278076	7.840599973	7.891200722	9.403826109	9.201186111	9.009506652	9.512666607	9.235959392	9.114642347
1415977_at	9.172401422	9.108102528	9.155126383	9.139981562	9.146348217	9.17753954	9.341396261	9.209541679	9.360507566	9.139981562	9.146348217	9.17753954	9.194480849	8.929844169	9.001252802	9.297089308	8.95059203	8.932974305	9.357396066	9.422683628	9.378591875	9.608130223	9.604146029	9.479599611	9.999343375	10.01758454	9.799747251	9.844231736	9.901367084	9.855263896	7.672980931	7.775285052	7.373700673	7.690136619	8.18667011	7.432832356	8.356448909	8.021998099	7.200227157	7.301098706	7.390108346	9.250291069	8.765321603	8.896107906	9.297089308	8.95059203	8.932974305
1415978_at	6.274218105	6.482724092	6.294201187	6.210160537	6.363198095	6.415091841	6.484469322	6.196947246	6.370971464	6.210160537	6.363198095	6.415091841	6.355003823	6.094031724	6.12636575	6.289521361	6.020430186	6.097194337	8.575970145	10.14456393	10.55956159	9.292868053	10.41263976	10.01822663	6.062230257	6.085814026	6.429864829	6.288726433	6.264467967	6.152128603	11.07116671	10.81704038	10.70756455	9.283540502	8.836325072	6.995239675	7.677059472	6.30815808	6.47918502	6.878215143	6.739092754	6.449623669	6.068175138	6.075843873	6.289521361	6.020430186	6.097194337
1415979_x_at	12.99331712	13.10646753	12.89779783	12.81713921	12.84982642	12.79154151	13.05884855	13.068347	12.96313541	12.81713921	12.84982642	12.79154151	13.06550791	13.07746328	12.95295024	13.0871664	12.95682482	12.99326588	12.98090789	12.98767656	12.92453156	12.84491163	12.89926252	12.95749628	13.04363809	12.94686887	13.06989668	12.96632557	12.94245276	12.95710781	13.01288517	13.10943857	13.23662109	12.67238892	12.35371745	13.12766688	13.13857354	13.16541651	12.78952081	12.90043013	13.05810452	13.01053972	12.95688677	12.9684406	13.0871664	12.95682482	12.99326588
1415980_at	11.93709662	11.9389875	11.95833025	11.83971646	11.88258876	11.93728914	11.91677798	11.89772485	11.93581126	11.83971646	11.88258876	11.93728914	11.99992263	11.80691087	11.69511863	12.02599235	11.71394844	11.70381369	12.18229466	12.20234432	12.13776351	12.16078015	12.08789444	12.0819199	12.15333439	12.28514837	12.16005395	12.10738524	12.2128793	12.16288557	12.1369616	11.73592385	12.0675616	11.43626875	11.43106382	9.812809843	10.43871374	9.769724164	9.158309959	9.639965732	9.759688668	12.14351226	11.8112844	11.91882257	12.02599235	11.71394844	11.70381369
1415981_at	8.471944769	8.487160555	8.222489568	8.414009496	8.244612133	8.142514383	8.488348678	8.354651373	8.248298878	8.414009496	8.244612133	8.142514383	7.64351773	8.308114072	8.405592701	7.18260019	8.247689152	8.146659272	8.238565243	8.170164652	7.995621604	7.906486287	8.074924794	8.166497749	7.844149421	7.977838004	7.879443316	7.916544806	7.952682182	7.995410211	8.239594718	8.645601603	8.20925489	8.801619793	9.145020554	9.773794244	9.446674446	9.600081772	9.623926276	9.574976739	9.345954783	7.906106564	8.268183708	8.587435808	7.18260019	8.247689152	8.146659272
1415982_at	7.897581321	7.913264219	7.737369182	7.82121193	7.909493735	7.752669715	8.062262445	7.909550844	7.579368746	7.82121193	7.909493735	7.752669715	7.462371658	7.89214842	7.86089993	7.700251828	7.949842272	7.98626776	7.40517988	7.986236601	7.98754326	7.788826861	7.822637436	8.06097014	7.594597585	7.519496126	7.61859199	7.608584455	7.580011407	7.62095168	7.909493735	8.218732538	8.260094646	8.557389718	8.402113567	8.461330864	8.463001697	8.207656541	8.649126646	8.346711894	8.190172132	7.728384476	7.883651462	8.017632524	7.700251828	7.949842272	7.98626776
1415983_at	7.971621804	8.020129369	8.007354004	7.921760714	7.775214118	7.668267663	8.117448514	8.158989533	7.66332631	7.921760714	7.775214118	7.668267663	7.463661648	8.412754668	8.165736557	7.270812242	7.871043108	8.358513762	7.332483391	7.307877534	7.352581949	6.778667348	6.844382027	7.277194525	6.703914133	6.676110734	6.8368113	6.661417272	6.76382146	6.836070829	6.931678989	7.100410514	7.074416047	6.082524961	5.619823836	5.64252012	7.079737901	7.262029214	7.092279397	6.653264209	6.611952499	7.605112428	8.022605978	8.084071721	7.270812242	7.871043108	8.358513762
1415984_at	9.869922109	9.774625894	10.00494467	9.822001083	9.860687249	9.76836728	9.899301328	9.837777449	9.661102412	9.822001083	9.860687249	9.76836728	9.709293756	9.859154053	9.783453522	9.626418647	9.640168599	9.81914206	9.065978536	9.235991827	9.036328659	9.047919424	9.174728928	9.188441694	8.789929516	8.866166877	8.730038314	8.985838893	8.954207226	8.881889747	9.370365169	8.907385014	9.288816532	9.641707507	9.512096307	10.24971178	10.65729492	10.78441789	10.96065594	11.10510814	11.01114827	9.868590974	9.770589137	9.757960702	9.626418647	9.640168599	9.81914206
1415985_at	10.99331025	10.99739219	10.94143985	11.09144647	11.08801716	11.00070979	10.9136117	11.0550218	10.90108516	11.09144647	11.08801716	11.00070979	10.78885795	10.91159412	10.85507867	10.80041286	11.01822494	11.0023973	10.31742749	11.19273253	11.06901337	10.50424916	11.013532	11.03527864	11.07562587	11.0899071	10.90363697	11.12033467	11.0333419	10.99678066	10.80667987	10.64536885	10.40371841	10.00501921	9.952926113	10.04660518	10.16910287	9.95555552	9.931503467	9.52220667	9.738201154	10.85253744	10.80309	10.87163271	10.80041286	11.01822494	11.0023973
1415986_at	8.584211647	8.638170398	8.291846459	8.549802593	8.648635883	8.362464965	8.462047132	8.767305498	8.372603128	8.549802593	8.648635883	8.362464965	8.200797809	8.695227141	8.67430532	8.056682644	8.641429524	8.606434594	8.99109319	9.089600742	9.25283457	8.513634923	9.126555349	9.146390847	8.695528713	8.697967967	8.549441473	8.720153556	8.71790923	8.715959234	10.24240531	9.228246111	10.57930317	10.8365831	10.69093652	10.37197678	10.34410379	10.51668747	10.24841014	10.03094973	10.05276461	8.194552637	8.499948329	8.455321511	8.056682644	8.641429524	8.606434594
1415987_at	10.74228031	10.75265528	10.77800896	10.5430137	10.592001	10.79815542	10.82556755	10.79308879	10.6798189	10.5430137	10.592001	10.79815542	10.69321398	10.7445076	10.70469094	10.56429013	10.69216348	10.6383451	9.706855173	10.1215031	10.06957005	9.607339434	10.09221108	10.13029673	10.10582792	10.23422868	10.03890104	10.38516689	10.29844055	10.27359922	10.06058975	9.712148383	9.81955674	9.127831749	9.043811092	10.41326122	10.42764054	10.25185373	10.30890125	10.37969003	10.21779752	10.70061324	10.65237962	10.65685377	10.56429013	10.69216348	10.6383451
1415988_at	8.124877013	8.027109051	8.427404731	7.941823492	7.977974723	8.480559666	7.921150829	8.184542656	7.861465511	7.941823492	7.977974723	8.480559666	8.14504257	8.044982898	8.003691044	8.006668831	7.990285475	7.955367942	6.484152705	7.482067442	7.384450657	6.734978176	7.444475906	7.63723218	7.000912293	7.0328807	6.952924435	7.301503062	6.991820226	7.142245307	6.965489267	6.39908998	6.527227988	6.61061223	6.502516244	6.190459835	6.497207863	5.484129621	5.582717007	5.958247322	5.466075167	8.015599788	7.718172801	8.065744387	8.006668831	7.990285475	7.955367942
1415989_at	7.31091744	7.185610896	7.347782178	7.4218537	7.354606785	7.603409033	7.514953785	7.428377371	7.445313884	7.4218537	7.354606785	7.603409033	7.567675587	7.374930111	7.284383466	7.659850859	7.579892879	7.339868762	7.806873417	8.206328155	8.557905737	8.05282643	8.422844278	8.145574291	8.506385265	8.386905197	8.448364509	8.575644811	8.554514903	8.717739554	8.617021348	8.584677748	8.493472109	7.810367288	7.799123694	7.58392599	7.010756354	7.060783604	7.719743331	7.19421661	7.443865437	7.644191999	7.220869715	7.188423407	7.659850859	7.579892879	7.339868762
1415990_at	11.97540206	12.00007306	11.98990671	12.05713564	11.9439571	12.04026743	12.04696594	11.97116258	11.94414924	12.05713564	11.9439571	12.04026743	11.87787007	12.00094503	11.91236788	11.88479367	11.97920762	11.95344606	11.79567979	11.86007179	11.78597571	11.88567655	11.7883048	11.80380525	11.80642542	11.78152712	11.73811212	11.79630639	11.86001554	11.85346544	12.24068118	11.77869615	12.19285042	12.49821828	12.43299873	11.73408307	11.58407056	11.59057945	11.43837305	11.4976398	11.57281882	11.83387557	11.83914129	11.92335642	11.88479367	11.97920762	11.95344606
1415991_a_at	11.32580442	11.29183366	11.36655493	11.3128348	11.32773464	11.44177197	11.28731313	11.27437177	11.52310043	11.3128348	11.32773464	11.44177197	11.67014488	11.3668228	11.40965428	11.79942168	11.34376542	11.44372177	11.78388692	11.48786802	11.44942109	11.73500905	11.40222689	11.36234269	11.41327054	11.45530389	11.35044106	11.45088529	11.50310023	11.4402801	11.04352204	11.58618331	10.86719885	11.14336751	11.49761942	10.73416122	10.7474997	10.79265466	10.83055711	10.74293666	10.90329152	11.74298364	11.44781909	11.30240176	11.79942168	11.34376542	11.44372177
1415992_at	8.467551673	8.29190865	8.219834718	8.269692702	8.291428576	8.183229328	8.275946111	8.184941722	8.152267494	8.269692702	8.291428576	8.183229328	8.18194329	8.087035182	8.142277058	8.081615852	8.068826818	8.275588023	7.992345933	8.078564176	8.134608589	8.129158746	8.170433858	8.124328398	8.0286964	8.008844579	7.928495663	8.211860566	7.987113917	7.965084128	7.51978247	7.970567337	7.487147347	7.901566278	7.698926166	7.776607708	7.765742142	7.85395506	7.72181796	7.639914794	7.723320972	8.097643603	8.233366486	8.191378229	8.081615852	8.068826818	8.275588023
1415993_at	9.848611197	9.818118008	9.984734035	9.583670766	9.457755212	9.514943457	9.556402188	9.52022097	9.701796356	9.583670766	9.457755212	9.514943457	9.164641497	9.919640158	10.04605746	9.257080478	9.703458681	9.653752108	10.20249642	10.69429196	10.55694383	10.54527888	10.76013877	10.81190804	10.44644115	10.50114606	10.49236629	10.46314175	10.6491016	10.53831276	9.467012049	9.674710202	9.689837562	8.696549832	8.932651594	10.93322674	10.89090254	11.01439092	10.9615587	10.9922834	10.75445577	10.04211603	9.617261217	10.02330955	9.257080478	9.703458681	9.653752108
1415994_at	6.518952844	6.532011211	6.641552996	6.805489954	6.769497208	6.569711195	6.537765426	6.599691812	6.628810685	6.805489954	6.769497208	6.569711195	6.886386621	6.742483506	6.827265792	7.322059837	6.757744282	6.929555892	6.846380607	6.753058642	6.579943327	6.72104075	6.571067301	6.602002488	6.757817525	6.768332756	6.653319419	6.639542056	6.461364327	6.578787368	6.558713515	6.681795341	6.365556147	6.547888094	6.266482716	6.588259131	6.432504265	6.519348686	6.623505745	6.739827578	6.916829607	6.808061733	6.878929316	6.591036333	7.322059837	6.757744282	6.929555892
1415995_at	8.481467414	8.485928645	8.573271888	8.358432279	8.135676408	8.486288611	8.481598682	8.545090576	8.482793182	8.358432279	8.135676408	8.486288611	8.543868554	8.40091689	8.623984893	8.473510776	8.362276708	8.428377699	9.219316742	9.069267227	9.041553746	9.152236128	9.070176551	9.030397855	9.540885798	9.699532324	9.536205513	9.32914639	9.507331242	9.63162481	7.179618619	6.809926362	7.054111033	6.224268302	6.295929033	9.712608209	9.372089599	9.422479802	8.135091178	7.975807306	7.88723429	8.544938269	8.404347543	8.501213579	8.473510776	8.362276708	8.428377699
1415996_at	8.595770447	8.474541302	8.541122172	8.458795209	8.373533885	8.204889758	8.866925963	8.980726491	9.112403058	8.458795209	8.373533885	8.204889758	9.264802786	8.9013914	8.831529365	8.253376157	8.531363319	8.556573768	8.616253217	9.110927371	9.260201813	8.402431223	9.077191689	8.817092178	8.842189428	9.06268815	9.075219671	8.699074645	8.822106405	8.780759852	10.80784882	9.966885421	11.02115828	9.621455659	9.484386078	12.00358622	10.89006633	11.28546689	9.453335505	9.981776711	9.941326485	8.485085759	8.709203257	8.667943389	8.253376157	8.531363319	8.556573768
1415997_at	7.716898585	7.589645442	7.911790376	7.698322379	7.754895397	7.503588621	8.17721733	8.021479739	8.241954886	7.698322379	7.754895397	7.503588621	8.667997093	8.017234791	8.137627754	7.995631286	7.767274558	7.678120324	7.452087774	8.170259573	8.267745594	7.688201265	8.212281195	7.941304331	8.05089457	8.104733227	8.057216811	8.008676923	7.907235865	7.8610943	9.832550386	8.594096377	9.378173053	7.98985695	8.27111514	7.609015498	6.939282099	6.772174152	6.715709049	6.623069385	6.713486026	7.973668159	7.868301163	7.748035923	7.995631286	7.767274558	7.678120324
1415998_at	11.25132341	11.27206771	11.11396171	11.01831496	11.2186955	11.10104308	11.19464206	11.1819561	11.13377782	11.01831496	11.2186955	11.10104308	10.83740566	11.23182192	11.17287589	10.81504394	11.07537103	11.11065684	9.696445649	11.00223627	11.03471064	10.36285766	10.81335015	10.95277117	10.53058458	10.46118352	10.31698723	10.55482157	10.35792124	10.38354421	10.16733353	9.563737698	10.29464435	10.73828292	10.89963581	8.30851083	8.556073149	7.951806985	8.002115164	7.924447629	7.809498879	10.92807801	11.02930569	11.18844953	10.81504394	11.07537103	11.11065684
1415999_at	8.372120303	8.231157683	8.276212527	8.351341662	8.448097237	8.403074226	8.434467552	8.57956943	8.550842157	8.351341662	8.448097237	8.403074226	8.641859773	8.515715823	8.587866283	8.437149899	8.193285897	8.321824198	9.287433421	9.048942717	8.985781869	9.325716436	9.095608779	9.179114501	8.626892423	8.703444058	8.506562366	9.048317424	9.152935115	9.047824555	10.53988578	10.87205421	10.78476471	8.917177648	8.903357307	7.927595267	8.234193443	8.258714031	7.924782252	7.900156185	8.107495566	8.36525166	8.446013477	8.115841981	8.437149899	8.193285897	8.321824198
1416000_a_at	12.62131738	12.57652117	12.52285099	12.57578011	12.59910601	12.53547903	12.63269158	12.60563793	12.56913691	12.57578011	12.59910601	12.53547903	12.65063599	12.48050981	12.41792404	12.68094422	12.48261203	12.574959	12.13286522	12.33295492	12.1717966	12.33331137	12.36105559	12.27473178	12.44384053	12.36594621	12.38146049	12.40277367	12.35208497	12.49566757	12.28838329	11.82832522	12.13634288	11.65237237	11.53423439	12.66774509	12.71933057	12.60725548	12.44648434	12.2835412	12.45104768	12.47906845	12.47343843	12.37941875	12.68094422	12.48261203	12.574959
1416001_a_at	10.73597315	10.49700593	10.63069313	10.75733287	10.79554321	10.54902427	10.75914752	10.79758651	10.55263931	10.75733287	10.79554321	10.54902427	10.64721912	10.71966412	10.67853471	10.66898035	10.84673685	10.8156604	10.49887089	10.69183146	10.64020621	10.58239881	10.45863899	10.5610176	10.0411577	10.04763346	10.2157299	10.17425111	10.04308973	9.936038356	9.789028969	9.88774809	9.735555246	9.675576283	9.747476763	8.916774067	9.230907732	9.034930262	9.557613231	9.512705448	9.690380142	10.45144171	10.70841577	10.61194001	10.66898035	10.84673685	10.8156604
1416002_x_at	9.144801571	9.042802928	8.921067425	9.356209481	9.359505363	8.981360713	9.355702076	9.309736539	9.047826739	9.356209481	9.359505363	8.981360713	8.930030924	9.073350664	9.199914325	8.699274789	9.157986587	9.399385508	8.686892579	8.803411532	9.041407315	8.773277193	8.881665582	8.88001132	8.06749187	7.95027853	7.804204224	8.173947286	7.969786054	7.861426362	7.369391241	7.824029636	7.478012816	7.434476039	7.489812013	6.956235071	7.374452452	6.744833228	7.16815234	7.413951127	7.390340577	8.568253287	8.953469901	8.891196033	8.699274789	9.157986587	9.399385508
1416003_at	4.640965994	4.486313528	4.453071791	4.478043189	4.485511898	4.49932204	4.593560689	4.543189321	4.624752029	4.478043189	4.485511898	4.49932204	4.533965302	4.614110349	4.73350407	4.461200355	4.456633441	4.366413767	4.563340362	4.400365524	4.41296424	4.491865708	4.542356059	4.500483261	4.326576519	4.42071942	4.384470445	4.436555842	4.446489517	4.354444158	5.092875024	4.757542633	4.989873551	6.525587587	7.322712987	4.402644479	4.351253627	4.38874065	4.422208326	4.793304182	4.55029748	4.416272768	4.536944007	4.407713256	4.461200355	4.456633441	4.366413767
1416004_at	10.86511511	10.85307354	10.73181812	10.74767043	10.8023777	10.71276579	10.86052438	10.96396292	10.81901113	10.74767043	10.8023777	10.71276579	10.57318631	10.86495843	10.78417045	10.54281558	10.78495588	10.76323996	10.33385503	10.78797195	10.68454735	10.59852232	10.81084384	10.74204465	10.62065273	10.61749641	10.49278333	10.67641367	10.60543417	10.63801021	10.36739772	10.70517702	10.320936	12.20472456	12.481922	10.63287617	10.70995362	10.53174946	9.936771414	9.786477067	9.849366199	10.64791668	10.67778841	10.70995362	10.54281558	10.78495588	10.76323996
1416005_at	9.923405864	9.852745433	9.890653983	9.77470641	9.880762873	9.995710683	9.857916241	9.80654146	9.955845504	9.77470641	9.880762873	9.995710683	9.699641682	9.831747581	9.794038406	9.725463477	9.871243649	9.772166231	9.221953659	9.947707974	9.801282191	9.802611508	9.9236244	9.983693377	9.910609406	9.891305462	10.00339175	10.06512702	10.03941449	10.07645365	10.1786161	9.530653382	10.3435353	10.57107726	10.56543876	9.954421462	9.692017855	9.706329652	9.881725503	9.952346789	9.711608744	9.743933042	9.378208964	9.714379776	9.725463477	9.871243649	9.772166231
1416006_at	12.1232442	11.94865756	11.90571604	11.7807296	11.82251267	11.97303112	12.07728089	11.99073365	11.91611323	11.7807296	11.82251267	11.97303112	12.08903295	12.02370943	12.02645233	11.84451045	11.84490103	11.99146016	12.10940939	12.58986972	12.59621262	12.27725899	12.43591308	12.48371386	12.74161316	12.78062799	12.7478946	12.75793705	12.77255281	12.67788393	10.14566354	9.710050894	9.922731124	8.841365998	9.191813833	7.846906429	8.568324396	8.720512115	7.471958923	6.967534373	6.516768245	12.04427638	12.04239467	11.9580477	11.84451045	11.84490103	11.99146016
1416007_at	8.130343265	8.174955193	7.532200277	7.768766579	7.681425954	7.661522695	8.285539824	8.039177724	7.851546469	7.768766579	7.681425954	7.661522695	7.159580368	7.749022553	7.753869777	6.946606604	7.54250709	7.541495491	9.147469043	8.657374583	8.569747431	8.832945266	8.556286169	8.742825152	7.913185167	7.687848657	7.722640831	7.840925893	7.867914907	7.900656315	8.598885477	9.714545219	8.968194368	7.334738642	7.618061826	7.111611319	6.235821332	7.401836885	6.73281243	6.888686753	6.390168482	7.4467583	7.647875548	7.867988641	6.946606604	7.54250709	7.541495491
1416008_at	7.92054665	8.042457478	7.760624556	7.895077787	7.734883917	7.777872117	7.72298132	7.941694128	8.029159739	7.895077787	7.734883917	7.777872117	7.162033068	7.918889549	7.73198724	6.963039629	7.61119866	7.763181221	9.604714642	8.774471748	8.683640624	8.899845783	8.513640691	8.634626659	7.649103629	7.61662853	7.598911632	7.721796964	7.642405748	7.828990191	8.102733201	9.054104939	8.809751797	7.353005987	7.289321248	7.091864528	6.120770608	7.173502999	6.522534502	6.569690009	6.343147969	7.513473086	7.607386485	7.991570125	6.963039629	7.61119866	7.763181221
1416009_at	11.11088216	11.03917676	10.96869124	10.88760521	11.0547466	10.98112069	10.9962227	11.0341924	11.03069481	10.88760521	11.0547466	10.98112069	10.7513306	11.05327246	11.08997461	10.82778726	11.06691043	11.00750443	11.28076397	11.28873759	11.24848085	11.41375882	11.22576464	11.24927398	10.97687297	11.0150494	11.05792625	11.10588948	10.97353837	10.94891016	10.66652873	10.36628469	10.78354015	11.23639326	11.58175557	11.02281423	10.51364731	10.34619729	10.19262242	9.992962242	9.992729886	11.0150494	10.76074715	11.08057857	10.82778726	11.06691043	11.00750443
1416010_a_at	9.877652904	9.943490837	9.575530691	9.590245459	9.550509007	9.286226761	9.804324102	9.718341271	9.379093548	9.590245459	9.550509007	9.286226761	9.227232125	9.714554121	9.705394637	9.171634972	9.633597829	9.852117134	8.413746475	8.130898799	7.677718607	8.094026886	8.004312897	8.1935578	8.256740891	8.234238859	8.159580259	8.239255691	8.205180147	8.288827611	8.281348084	9.631898868	9.332365946	8.63654409	8.891992476	8.408251141	8.171040751	8.851092063	9.146395639	9.000484436	8.803674254	9.399990766	9.650757679	10.02062164	9.171634972	9.633597829	9.852117134
1416011_x_at	10.12445827	10.01956819	9.853242983	9.779299566	9.903144695	9.750712396	9.858552491	9.917200111	9.659173262	9.779299566	9.903144695	9.750712396	9.686915465	10.03309225	9.922654475	9.749411313	9.842541959	9.913561422	8.748430866	8.826544904	8.832094417	9.051613761	8.851187076	8.75147643	8.671123082	8.424442595	8.507747406	8.819638195	8.553960443	8.444631808	8.864474185	9.392578333	8.710404988	8.897823976	8.932097616	8.392995559	8.330783785	8.519855869	9.043192806	8.40450189	8.487199005	9.72288997	9.869738359	9.866533368	9.749411313	9.842541959	9.913561422
1416012_at	8.267179613	8.18800679	8.232331378	8.128539718	8.131234943	7.992097925	8.10289012	8.122352181	7.890876198	8.128539718	8.131234943	7.992097925	7.834244874	8.27987896	8.4032491	7.938864123	8.314507129	8.420267368	7.694252216	7.844550709	7.568073815	7.712069642	7.682525499	7.460683125	7.487074805	7.616266199	7.426743049	7.735489959	7.643675713	7.641204307	7.797319815	8.457374517	7.761204697	7.611170723	7.639354051	6.944018992	7.332126371	6.56655523	7.583704123	7.653690517	7.579818176	8.11672649	8.380921775	8.554526413	7.938864123	8.314507129	8.420267368
1416013_at	8.568147552	8.430296868	8.523326298	8.40377984	8.387459129	8.484357395	8.488359875	8.55040876	8.388484486	8.40377984	8.387459129	8.484357395	8.402714946	8.226152995	8.307887143	8.243928357	8.194129309	8.309626796	8.502360981	8.669719459	8.798935593	8.347237535	8.614304983	8.587718992	8.465154115	8.540504986	8.484357395	8.484357395	8.385147264	8.365497118	9.512344865	9.203428182	9.250598277	8.353357825	8.858766878	8.284874797	8.64585922	8.174533637	8.489427647	7.875549998	7.917526913	8.597692399	8.491279055	8.360239336	8.243928357	8.194129309	8.309626796
1416014_at	10.19119109	10.18247041	10.09567014	10.19406603	10.20145883	10.16238088	10.24605345	10.17736203	9.981752348	10.19406603	10.20145883	10.16238088	9.689702368	10.05747231	9.970004083	9.621961338	10.09030255	10.18144646	9.159714811	9.856637408	9.619277244	9.32307089	9.887559695	10.02493129	9.778080894	9.832368815	9.799747251	9.855694346	9.91417815	9.853524978	9.757027813	9.291275147	10.1227115	9.627797327	9.209298892	10.46909893	9.950883176	10.291449	10.3688848	10.34001732	10.07294508	9.804882295	9.711551842	9.952581133	9.621961338	10.09030255	10.18144646
1416015_s_at	10.6110638	10.60931727	10.45182444	10.61948963	10.48140742	10.45362177	10.55514812	10.62513354	10.48493091	10.61948963	10.48140742	10.45362177	10.06690813	10.39502275	10.2783671	10.11171642	10.35904966	10.68980822	9.725736005	10.01544398	9.868719701	9.369525395	10.22951699	10.32565654	10.16302176	10.05206513	10.19981927	10.15432012	10.13851396	10.25517513	9.971038511	9.257429692	9.849891468	9.607362134	9.070430096	10.76746571	10.29234079	10.6185241	10.60421602	10.53121913	10.48975306	10.19098464	10.21443642	10.23136468	10.11171642	10.35904966	10.68980822
1416016_at	6.562382187	6.538902633	6.511453332	6.514246281	6.541913864	6.64424903	6.526287347	6.488875864	6.590325078	6.514246281	6.541913864	6.64424903	6.961054733	6.508776781	6.456766348	6.80655972	6.621611092	6.420446908	6.865295857	6.628965499	6.545505082	6.777387614	6.385099969	6.327350559	6.854013181	6.637248353	6.639556142	6.95539424	6.63653767	6.42072649	7.071726651	7.2803949	6.634576239	6.742271198	6.659248587	7.186597381	7.76523961	8.306264255	7.239787199	7.748998907	7.212836069	6.626715612	6.648563938	6.291830415	6.80655972	6.621611092	6.420446908
1416017_at	9.006516435	8.971263609	9.185250507	9.167481942	9.079805913	9.186913218	9.148132066	9.226413478	9.178319087	9.167481942	9.079805913	9.186913218	9.333193308	9.307110487	9.167701115	9.08081374	9.136328835	9.042180856	8.879750891	9.117746918	9.015591371	9.06313018	8.957141549	8.959896315	8.91245199	8.879350415	8.913338693	9.1058402	8.984775009	8.99476515	9.059290385	8.605576209	8.734255573	9.173161215	9.729928436	8.826945797	8.680240331	8.830929052	8.017190239	8.492554256	8.317873245	9.149587669	9.129209213	8.990398252	9.08081374	9.136328835	9.042180856
1416018_at	7.855538202	8.075223854	7.8332791	7.672483369	7.6043906	7.762219005	7.919410099	7.748297369	7.761808469	7.672483369	7.6043906	7.762219005	6.840512787	7.649262993	7.529633132	6.674724561	7.450888246	7.421986231	8.299291055	7.860356177	7.683902777	7.803429118	7.865043311	7.850400515	7.643359749	7.617897213	7.760945382	7.483472723	7.796923675	8.01028657	6.239340904	7.413723902	7.874008089	7.833167486	7.804691955	8.797186544	8.053957342	8.666569388	8.50550752	8.06894293	8.531662259	7.059981607	7.519525055	7.695590762	6.674724561	7.450888246	7.421986231
1416019_at	8.017665066	8.019589518	7.951594997	8.041173038	8.133970537	8.225114848	7.805330529	7.948956828	7.560358835	8.041173038	8.133970537	8.225114848	7.255904645	7.819197399	7.755472615	7.594162842	7.982254213	7.788275558	7.057599277	7.891659304	8.03086355	7.851989014	8.092477922	8.322517981	7.735408639	7.744960763	7.534237045	7.741997177	7.837381351	7.606348777	7.227833004	6.719051003	7.150545741	7.308967275	7.028538065	7.327875945	7.226082708	6.981419575	7.327519505	7.08786514	7.017906134	7.563673249	7.728129712	7.948395415	7.594162842	7.982254213	7.788275558
1416020_a_at	11.09885407	11.03477624	11.0992274	10.93835901	10.96495155	11.17570383	11.20289673	11.10198355	11.06170916	10.93835901	10.96495155	11.17570383	11.17252387	11.01288365	11.04333466	11.36986876	11.02019727	11.1160512	10.63407359	10.74946395	10.66813269	10.7676895	10.76540476	10.84150245	10.73729699	10.81659998	10.89098001	10.75447248	10.92457758	10.97582612	10.92200724	10.51613724	10.90679504	11.38478468	11.4270941	10.19499588	10.502908	10.10908937	10.04025627	9.861412632	10.12282349	11.15464944	10.81044164	10.96706347	11.36986876	11.02019727	11.1160512
1416021_a_at	11.50142345	11.52183634	11.35283113	11.3848252	11.2873957	11.39858757	11.51005234	11.51548101	11.30066551	11.3848252	11.2873957	11.39858757	11.12598644	11.46902378	11.32563	11.27028741	11.47785776	11.44761847	12.19216192	12.02043256	11.91295089	11.7043927	11.84114358	11.88792295	11.97586969	12.10894984	12.27520998	11.78509575	11.711609	11.88692342	12.37369736	12.19575097	12.4765125	10.43641955	10.00937133	12.86114394	12.55073023	12.40109903	12.95362826	13.0907029	13.04299058	11.52722694	11.36777407	11.6223025	11.27028741	11.47785776	11.44761847
1416022_at	10.65464906	10.61644032	10.58304777	10.59678706	10.65937893	10.71391394	10.455775	10.66923708	10.38009829	10.59678706	10.65937893	10.71391394	10.36466329	10.60329977	10.52365953	10.5575289	10.61625649	10.55474337	11.48943478	11.56919282	11.52497131	11.39172433	11.40165154	11.40203112	11.55217806	11.66113784	11.60335269	11.30912621	11.25627044	11.30326678	11.68294694	11.32930915	11.50658751	9.302249366	9.008301444	11.47214086	11.34874647	10.57090801	11.97004348	12.34782817	11.96020611	10.89124361	10.35977729	10.6056174	10.5575289	10.61625649	10.55474337
1416023_at	7.223997237	7.078427005	7.129949756	6.654750478	6.861981493	6.49360385	7.083038498	6.940786711	6.61533533	6.654750478	6.861981493	6.49360385	6.809054413	6.495899497	6.637723438	6.926605319	6.490068233	6.6007293	6.425650154	6.879515918	6.81020412	6.551998247	6.541890905	6.61533533	6.14281439	5.942864888	6.077500298	6.060912716	6.079952226	6.158919517	6.470901627	7.236269116	6.326494898	8.78395083	9.282424932	5.557280042	5.887704969	5.408509858	6.41798435	6.258116747	6.442264347	7.015184936	7.043075998	6.885610414	6.926605319	6.490068233	6.6007293
1416024_x_at	12.48761229	12.52805658	12.60184955	12.49386089	12.51317662	12.4976898	12.4858406	12.4907279	12.58923571	12.49386089	12.51317662	12.4976898	12.53291082	12.51847737	12.52066903	12.66917346	12.56230426	12.61500615	12.43879244	12.40041416	12.33376796	12.52582558	12.3912078	12.32729416	12.46605575	12.43367762	12.46737318	12.51904793	12.51901525	12.53978538	12.29347495	12.1332663	12.39512794	11.51799123	11.49325121	12.16663701	11.93044099	12.11897191	11.63553667	11.92603603	11.95500721	12.52085568	12.34398303	12.48920212	12.66917346	12.56230426	12.61500615
1416025_at	8.755618359	8.95480881	9.092018184	8.217737876	8.236731155	8.425707153	8.467677241	8.608417831	8.744192029	8.217737876	8.236731155	8.425707153	8.849283314	9.657596973	9.631337948	8.031025717	8.836152428	8.78650006	5.283359645	5.423170465	5.393724932	5.935182165	5.190274582	5.584630005	5.276543551	5.937514354	5.625273014	5.689090447	5.946544268	5.557836395	6.131690537	5.581139358	5.282842766	5.805282279	5.614997819	5.414161555	5.445969441	5.500326939	5.625263584	5.152377971	5.709392667	9.258919311	9.425172088	9.530169754	8.031025717	8.836152428	8.78650006
1416026_a_at	13.17321672	13.15287637	13.21785815	13.15032585	12.99755727	13.13869969	13.13444473	13.17964915	13.23789742	13.15032585	12.99755727	13.13869969	13.19936351	12.9335783	12.98798325	13.20763353	12.97384737	12.79091178	13.02374141	13.13990315	13.01824522	13.11755891	13.11755891	13.11873125	13.14475022	13.10744513	13.19314706	13.02380795	13.05633717	13.11755891	13.19528597	12.81597368	13.48777325	12.19425464	11.88858608	13.51385408	13.47549869	13.38201559	13.32245941	13.32149872	13.34340171	13.21059094	12.87466347	13.01855024	13.20763353	12.97384737	12.79091178
1416027_at	10.69356606	10.83446705	10.80364841	10.69679445	10.63725002	10.52832238	10.76539828	10.63368409	10.66286559	10.69679445	10.63725002	10.52832238	10.6035643	10.6620909	10.70276749	10.51791601	10.69206394	10.62565625	10.49567491	10.29078762	10.23551787	10.27268077	10.19518477	10.15273262	10.52653218	10.47366827	10.39990049	10.34379687	10.39584782	10.44447514	10.52857066	10.11627556	10.4027924	10.6302414	10.56095046	11.75179259	11.12941252	11.08741127	11.02381936	11.03870812	11.03748573	10.67791783	10.6944239	10.78302603	10.51791601	10.69206394	10.62565625
1416028_a_at	10.18938743	10.10651163	10.23691628	10.02060709	10.06615465	10.26069131	10.10331116	9.953837745	10.16943661	10.02060709	10.06615465	10.26069131	9.993846923	9.914922021	9.589594326	10.11320535	9.849110441	10.0197254	9.98905632	10.34139081	10.48550563	10.39886589	10.55463196	10.55139391	9.796279372	9.723008038	9.812096901	9.993846923	10.05777945	10.04761434	10.83475993	10.96941798	10.87863715	8.159254463	8.184310007	8.80603003	9.075505395	9.159129594	9.02399545	9.048222571	9.126960863	10.04085842	9.816599452	9.954368262	10.11320535	9.849110441	10.0197254
1416029_at	8.196580244	8.021252068	8.118988226	7.779527162	7.818814176	7.844618099	8.425416596	8.324951052	8.174675113	7.779527162	7.818814176	7.844618099	7.443614218	8.145466142	8.011030561	7.032191324	7.698026006	7.754447374	6.257800155	7.046879151	7.152108099	6.109802665	7.10083947	7.046834488	7.143213624	6.82745817	6.879888576	7.113987956	6.837494285	7.000637451	7.878277917	7.560647442	8.168484842	6.924748896	6.338038182	9.917473281	9.192806077	9.259279702	9.289855705	9.256203783	9.13070357	7.371966517	7.436962743	7.917002964	7.032191324	7.698026006	7.754447374
1416030_a_at	11.93344411	11.91042488	11.98504611	11.85736747	11.95412615	12.13270574	11.76330551	11.85387195	11.81495837	11.85736747	11.95412615	12.13270574	11.69729336	11.63120048	11.60422925	11.87623096	11.79036609	11.89056412	10.91589689	12.07659849	11.85388473	11.71944652	11.94447062	12.03787342	11.86443101	12.01495721	11.80165118	12.05677619	12.05227405	11.93021219	12.63131068	12.14840056	12.06281406	8.868174748	8.393928448	9.791273781	10.29570713	10.15311833	9.050350739	9.053194848	9.091359117	11.66651024	11.62656065	11.71405371	11.87623096	11.79036609	11.89056412
1416031_s_at	10.91291091	10.78765183	10.77687468	10.71584133	10.81799985	10.81356425	10.84112048	10.79480332	10.70151487	10.71584133	10.81799985	10.81356425	10.66194562	10.73236614	10.60953051	10.87344517	10.66389753	10.81556255	10.36451313	10.84088372	10.64523447	10.78991859	10.8375201	10.99571513	10.88083507	10.96199162	10.88333148	11.04523041	10.99968557	10.98049896	11.4305982	11.08749542	10.73401839	8.578784944	8.370822007	9.160727571	9.622913048	9.680437403	8.746702793	9.143959034	8.961629002	10.71504623	10.48425448	10.71070621	10.87344517	10.66389753	10.81556255
1416032_at	8.471476807	8.608080771	7.859784919	8.419418202	8.523252436	7.841690477	8.423247846	8.565696203	7.950321418	8.419418202	8.523252436	7.841690477	8.116609575	8.667254731	8.613242602	7.909258723	8.440942319	8.654502962	8.134925387	8.212556863	8.169773412	8.235018555	8.100352713	8.114054067	8.392475649	8.235018555	8.049159075	8.357612044	8.003384967	7.941928112	7.117678903	7.589016154	6.977351039	8.180094002	7.777476051	8.297995775	8.627683693	8.252247673	8.512706831	8.29450964	8.463889023	7.782654836	8.464957959	8.443858782	7.909258723	8.440942319	8.654502962
1416033_at	6.589227864	6.559277731	6.240953907	6.524838683	6.456484447	6.513401937	6.865487978	6.748291501	6.594256927	6.524838683	6.456484447	6.513401937	6.774353238	6.799152676	6.809757102	6.712204892	6.629788092	6.765331049	6.480728627	6.434103084	6.304087371	6.251063471	6.289446203	6.340062584	6.351854414	6.523613865	6.330928785	6.410529191	6.254569736	6.254441416	6.640887982	6.616884796	6.137679746	7.06177173	6.267203636	6.151508409	6.127850264	6.399419608	6.610087395	6.436095536	6.393377759	6.409448689	6.887397585	6.553903085	6.712204892	6.629788092	6.765331049
1416034_at	11.5483471	11.49132723	11.63420442	11.39628559	11.33142756	11.50691532	11.58362529	11.53492176	11.53784568	11.39628559	11.33142756	11.50691532	11.37343729	11.50892999	11.69603408	11.49714952	11.37938684	11.24891156	10.68670843	11.47832281	11.86800964	11.25773041	11.85534733	11.86805719	12.20497251	12.25789162	12.22620373	12.14391567	12.2279496	12.24254903	11.71719125	11.10881139	11.41695727	7.735096333	6.167113125	11.70774828	11.50650526	11.25815242	10.88420532	10.48792928	10.57984601	11.21947902	11.19993682	11.40249388	11.49714952	11.37938684	11.24891156
1416035_at	8.022382908	8.061890175	7.990735037	7.829803466	7.879285778	8.032576103	8.385459816	8.002207397	8.365809303	7.829803466	7.879285778	8.032576103	7.250522877	8.001396884	8.461125269	7.220471304	7.936738963	7.871960388	7.638619269	7.904458591	7.980979625	7.540904049	8.05393966	7.927513539	7.620318148	7.637428167	7.791020027	7.637409851	7.816427729	7.790532635	7.485439603	7.857765612	7.936738963	8.76121881	9.066929274	7.936738963	8.379842481	8.669779942	8.306873541	8.295969256	8.511930318	7.288836793	7.936738963	7.97059925	7.220471304	7.936738963	7.871960388
1416036_at	11.55953135	11.46977507	11.37130081	11.47864459	11.50012438	11.52857452	11.52247971	11.51240902	11.41721071	11.47864459	11.50012438	11.52857452	11.43292738	11.50842071	11.53483075	11.37127599	11.51354721	11.54302109	11.05202757	11.40876666	11.28922824	11.69295783	11.40326781	11.42819764	11.11025111	11.16278407	11.04416309	11.13734075	11.06567378	11.21031046	10.45839683	10.23301759	10.15551442	10.20329743	10.640536	9.56978015	9.778850239	9.468091732	9.07897004	9.098373952	8.945190321	11.35178356	11.35213599	11.29334061	11.37127599	11.51354721	11.54302109
1416037_a_at	12.11632185	12.08954206	12.07374931	12.0487445	12.08692194	12.10298052	12.06013829	12.07992253	12.02928721	12.0487445	12.08692194	12.10298052	11.99925286	11.7606308	11.78866853	12.08751504	11.78973806	12.03476652	11.77163286	11.88633897	12.03476652	11.97014901	11.9243689	12.04329632	12.00689335	12.02523362	12.00679334	12.11690063	12.08024338	12.06253333	12.53433633	12.12883558	12.36870323	11.66337795	11.53559047	12.68902566	12.22721034	12.26495416	12.01142953	11.96241774	11.95631793	11.97777802	11.85191445	11.85016517	12.08751504	11.78973806	12.03476652
1416038_at	9.815238487	9.743201601	9.713153836	9.747359655	9.88464627	9.840284541	9.822329104	9.78666543	9.672938202	9.747359655	9.88464627	9.840284541	9.724184477	9.725972709	9.637241311	9.638727269	9.578952521	9.772489194	8.143717874	9.398534052	9.482936412	9.002869474	9.526923447	9.59520135	9.334859141	9.276125738	9.207139464	9.561320609	9.32908345	9.406916881	9.008034608	8.997552842	8.687716867	7.985603094	8.106900939	8.315202933	8.893976311	8.921700157	8.389027597	8.102679567	8.209128872	9.529039889	9.678174136	9.596875435	9.638727269	9.578952521	9.772489194
1416039_x_at	7.357705661	7.289900543	7.322312026	7.25576038	7.254709136	7.378626623	7.519000954	7.51683067	7.579737365	7.25576038	7.254709136	7.378626623	7.299125062	7.379889696	7.551562005	7.371711453	7.319427917	7.249005632	6.994827267	7.302909242	7.147927944	7.279948185	7.278727302	7.396721374	7.017068407	7.144442156	7.127938752	7.107858645	7.212790247	7.062594341	6.664272409	6.342966942	6.207589489	6.102837628	6.281110762	7.344284507	8.412902761	7.800886655	7.155717531	7.40538072	7.832179148	7.152900043	7.231477438	7.140098836	7.371711453	7.319427917	7.249005632
1416040_at	5.155062133	4.843122003	4.940103073	4.994337702	4.987509626	4.989622354	4.878366676	4.995629168	4.868045289	4.994337702	4.987509626	4.989622354	5.212929928	4.948229627	5.02282055	5.270140393	5.03960353	5.212177122	5.159666647	5.015515874	4.969496107	5.33364794	4.862142944	4.975490997	5.26509098	5.062316043	4.938192822	4.942978587	4.877343318	5.007768923	4.956980014	5.202231617	5.143267978	4.948135871	5.131866766	4.962066748	5.268130477	5.019315262	4.87756213	4.919981441	5.153173931	4.939486496	5.184227618	4.698679782	5.270140393	5.03960353	5.212177122
1416041_at	6.8475778	6.907992759	6.587859183	8.649739833	8.432939422	8.240160664	7.857520756	7.810406076	8.340002655	8.649739833	8.432939422	8.240160664	6.773707145	6.567468894	6.784664464	7.691533422	7.063955063	7.073874315	7.09131559	6.999263022	6.876180582	6.703508226	6.678800437	6.66134746	5.897195847	6.088746962	6.013954968	5.966703365	5.77716358	6.001010525	7.35291276	6.544140498	7.709467255	9.774346077	9.746831366	11.99636949	10.72791906	10.8269413	10.13018324	10.15963578	10.39033918	6.32794075	6.2187234	6.123786981	7.691533422	7.063955063	7.073874315
1416042_s_at	11.39336685	11.42434654	11.52433961	11.31520084	11.32781087	11.41747447	11.28452038	11.34358105	11.53128807	11.31520084	11.32781087	11.41747447	11.37899877	11.24227583	10.94808298	11.50993178	11.33440727	11.41712276	11.35646537	11.6036776	11.46483949	11.1454009	11.6732028	11.60508075	11.56682084	11.67142441	11.57151111	11.54444612	11.77043653	11.80952887	11.30289114	10.94672695	11.10193789	8.81009628	8.023911433	10.13845046	10.29918051	10.29934047	10.15873856	9.889629296	9.881677937	11.53447815	11.07850299	11.2896477	11.50993178	11.33440727	11.41712276
1416043_at	8.832544178	8.779547986	9.075755736	8.50361225	8.556353795	9.185609751	8.725139243	8.393229769	8.871162296	8.50361225	8.556353795	9.185609751	8.805883871	8.251702731	8.163206276	8.723731977	8.262081179	8.504774259	7.519751638	9.191964601	8.91134361	8.121041387	9.150943347	9.370182423	8.783308612	8.761657758	8.841135897	8.858905854	8.965181923	9.029780714	7.370331965	6.945707962	7.123050425	5.852147161	4.92375164	5.089062611	5.299631924	5.485853299	5.310264849	5.449236938	5.679010736	8.93440293	8.195363966	8.552330395	8.723731977	8.262081179	8.504774259
1416044_at	8.912492758	8.736396622	8.529255713	8.39044403	8.605005275	8.324722055	8.761616337	8.679781554	8.443723305	8.39044403	8.605005275	8.324722055	8.075735196	8.535299792	8.430079336	7.948674302	8.441730401	8.535299792	8.541513581	8.819411753	8.686551007	8.374557914	8.512039391	8.646902334	8.584806018	8.567118534	8.374016475	8.593026106	8.594214745	8.482526639	8.093375664	8.400821462	7.230251266	8.18999586	8.549654216	9.36489763	8.974446813	9.183507954	8.772946906	8.525885439	8.69848548	8.345652248	8.596606934	8.768025115	7.948674302	8.441730401	8.535299792
1416045_a_at	10.01233471	9.94115526	9.924699996	9.924127627	9.972602398	10.01068301	9.985041028	9.952237202	9.923914226	9.924127627	9.972602398	10.01068301	9.806953666	9.746022438	9.74786907	9.830872402	9.772133618	9.707191272	10.42756432	10.45858281	10.24236642	10.56167662	10.3900919	10.34101019	10.20408029	10.25391198	10.23393798	10.34643427	10.41857455	10.32640424	9.091556895	9.497877622	9.340202714	8.490897997	8.765820941	8.608080033	9.104887293	8.922861528	7.676225357	8.002132156	7.803892975	9.94115526	9.831125487	9.85093329	9.830872402	9.772133618	9.707191272
1416046_a_at	6.521328693	6.706054247	6.865158253	6.702430117	6.419261494	6.529346657	6.735417607	6.604901525	6.665673781	6.702430117	6.419261494	6.529346657	6.286573569	6.688309343	6.63762289	6.243889074	6.529416373	6.377444136	6.091764091	5.840119655	5.688430419	5.678654377	5.36176356	5.62457766	5.796683638	5.857053856	5.619759649	5.638483043	5.56027399	5.623357166	5.711662505	5.535642186	6.222783118	6.158131598	6.64074538	7.59045456	7.205596254	7.495963986	8.568934645	8.307451161	8.311417898	6.620783259	6.487188753	6.81373526	6.243889074	6.529416373	6.377444136
1416047_at	5.930235814	5.568060462	5.850931787	5.914890346	5.876906098	5.809165335	5.955475354	5.7543119	5.780071352	5.914890346	5.876906098	5.809165335	6.130437482	5.762365691	5.95115281	6.416156753	5.896345602	5.961510005	5.907210516	5.810265794	5.836592211	6.050088721	5.783814082	5.71251129	5.922342673	5.809849237	5.888106775	6.148142845	6.011903649	5.699980806	6.078962525	6.220941026	5.908921286	6.228068808	5.824528406	5.643506154	5.720815784	5.566737974	6.021116919	6.042040745	6.206123212	5.988093442	6.074438705	5.879021505	6.416156753	5.896345602	5.961510005
1416048_at	9.702848062	9.644763066	9.553528507	9.53894781	9.546310048	9.773344841	9.735772972	9.657847787	9.736678398	9.53894781	9.546310048	9.773344841	9.513003011	9.661023854	9.526992728	9.354690437	9.624779939	9.568261347	10.66763	10.54703994	10.40767691	10.45841892	10.30113453	10.45118421	9.944067409	9.995280782	9.961204827	10.21468441	10.01174062	10.13648127	9.883391728	10.31204707	9.756027457	8.802050562	9.471176222	9.215781527	9.454964239	8.623170496	8.444986392	8.617017345	8.075933237	9.59172277	9.338757285	9.635977289	9.354690437	9.624779939	9.568261347
1416049_at	10.29748397	10.19561944	9.947739007	10.11718984	10.16348577	9.958343289	10.14675955	10.01737452	9.884941054	10.11718984	10.16348577	9.958343289	9.321976751	9.478698678	9.525954851	9.855108464	9.7220016	9.904349343	8.506179393	8.666583373	8.271043475	8.481608311	8.382095154	8.492127488	7.973281404	8.191243133	7.980260152	7.96193838	7.975477599	8.045114154	6.880696858	7.011704259	6.890551614	7.422177094	7.863948803	6.384470631	6.614470112	6.082541055	7.255582739	6.899469274	6.992912091	9.742183312	9.702689848	9.688010971	9.855108464	9.7220016	9.904349343
1416050_a_at	9.800282101	9.691522866	9.927897319	10.04464777	9.933211774	9.808029527	9.867092028	9.881985217	9.848060944	10.04464777	9.933211774	9.808029527	9.548303091	9.798358875	9.594666291	9.653382999	9.700017469	9.889388668	8.50668467	8.528702811	8.422689543	8.891591004	8.727615737	8.696234786	8.474138713	8.484956016	8.348505918	8.682867074	8.567780142	8.532708989	8.019803352	7.816147219	7.340941136	7.482016195	7.336453264	7.673000002	7.562970801	7.075400901	7.13989114	7.383143135	7.289705265	9.455301247	9.466060457	9.734056612	9.653382999	9.700017469	9.889388668
1416051_at	6.976040561	6.755461256	6.847332086	7.230665836	7.059580566	6.874486794	6.63722081	6.807726273	6.88286469	7.230665836	7.059580566	6.874486794	6.871690513	6.977701947	6.998481705	7.046779787	7.134196569	6.8844455	7.181153919	6.733465017	6.791782509	7.049721805	6.690224929	6.629213117	6.963624239	6.979885574	6.984958136	6.967673059	7.102048604	6.717557345	7.251056699	7.094560545	7.471848636	7.049721805	7.400171557	8.638985408	8.019571903	8.167223623	7.985822688	8.379412922	7.784684735	6.9583554	7.262688931	7.049721805	7.046779787	7.134196569	6.8844455
1416052_at	9.766744395	9.751080638	9.6310214	9.953227587	9.840292475	9.929096673	9.604818747	9.564066337	9.779975225	9.953227587	9.840292475	9.929096673	9.416885754	9.305841027	9.453844992	9.820219456	9.811208014	9.865243135	9.818044025	9.863305419	9.739964883	10.00689453	9.951182768	9.995798773	9.753348314	9.830476262	9.886008823	10.08342053	10.01577753	9.976520267	10.2743336	9.580921107	10.2480179	10.11624494	9.682183439	9.166018956	9.020799939	9.010016098	8.81238848	9.286016461	9.127759143	9.561923418	9.608977194	9.588686318	9.820219456	9.811208014	9.865243135
1416053_at	5.301106732	5.304362071	5.266319581	5.175919354	5.26123994	5.198708565	5.179028357	4.876471275	5.290928271	5.175919354	5.26123994	5.198708565	4.985019491	4.923225868	4.864267775	5.123845299	5.124772373	4.767688239	8.220961304	8.558222187	8.074104171	7.276499518	7.650770371	7.906042213	5.174693659	5.107393621	5.276938239	5.456696776	5.399202261	5.38635918	8.136645493	7.974224303	8.258830667	8.36811027	8.524037162	6.923702469	5.369723852	6.302041198	4.685230172	5.080382222	4.840386538	5.189862738	4.961758812	5.204121091	5.123845299	5.124772373	4.767688239
1416054_at	13.63079083	13.73003586	13.71109277	13.69835141	13.72258801	13.61780842	13.69601158	13.75348211	13.66634164	13.69835141	13.72258801	13.61780842	13.57265764	13.68179543	13.72606509	13.81788137	13.69793175	13.67628249	13.912325	13.9153603	13.76346043	13.80824168	13.77245484	13.74396457	13.84422025	13.96676379	13.87549766	13.9014068	13.81065329	13.89164968	13.93116169	13.66332093	13.96676379	13.01686756	12.58462504	13.64384297	13.76498955	13.54423093	13.40134516	13.55195957	13.48744304	13.77946591	13.57185346	13.73938102	13.81788137	13.69793175	13.67628249
1416055_at	3.987245454	4.040115787	4.003898993	4.022718158	4.025961598	4.060883743	3.993812154	3.977655803	3.991891795	4.022718158	4.025961598	4.060883743	4.066648571	3.95825727	4.014143973	4.162374557	4.006439819	4.090270082	4.1314418	4.071267371	4.074443126	4.074443126	4.029893667	3.971221756	4.02210403	4.074443126	4.075962302	4.02961056	4.098233407	4.040461924	4.279567599	4.596841469	4.369412778	4.547883304	4.965935708	4.553393234	4.660327834	4.460111399	4.03075633	5.178837763	4.313326202	4.15360008	4.116697072	4.011909825	4.162374557	4.006439819	4.090270082
1416056_a_at	11.29888501	11.16869174	11.38990362	11.03857971	11.02167048	11.25158549	11.15424839	11.11825256	11.43860107	11.03857971	11.02167048	11.25158549	11.44510668	11.12739769	10.95445343	11.57143229	10.99378666	10.94276892	11.76309034	11.29442156	11.15948619	11.3509958	11.30153082	11.10797373	11.50813748	11.57909875	11.47863509	11.42293951	11.48121626	11.53318267	12.49325917	12.03543573	12.29112234	12.42714099	12.39176082	12.04775937	12.03985981	12.14079242	12.3189458	12.2055813	12.16136418	11.65300984	11.19668377	11.35143456	11.57143229	10.99378666	10.94276892
1416057_at	10.61943476	10.64324928	10.63612215	10.5624395	10.56224806	10.79429386	10.59351699	10.65001663	10.75660392	10.5624395	10.56224806	10.79429386	10.71434507	10.61097858	10.52570719	10.69288193	10.49301284	10.47554628	10.73478366	10.98371023	10.85109234	10.87310955	10.89620242	10.8498461	10.98686825	10.96694932	10.84329007	10.92698958	10.85175592	10.87888266	11.43533797	10.97450733	11.20770538	11.31348539	11.3605618	10.80753258	10.86199808	10.9000976	10.98182955	10.96902263	11.01264779	10.78776161	10.58869801	10.68531165	10.69288193	10.49301284	10.47554628
1416058_s_at	11.61971379	11.48440656	11.67061804	11.51587653	11.64285044	11.63502793	11.41779451	11.49740379	11.63082704	11.51587653	11.64285044	11.63502793	11.57227087	11.32832317	11.22620005	11.67603368	11.33824931	11.40071919	11.85733049	11.66040619	11.69681038	11.81535674	11.6300416	11.56986768	11.82510934	11.81394177	11.75230043	11.8662949	11.88876588	11.94067521	12.43411343	11.83720996	12.2020764	12.29915799	12.45360624	12.24660152	12.37458362	12.37354684	12.27067526	12.3052265	12.24068283	11.62053026	11.24853923	11.34895888	11.67603368	11.33824931	11.40071919
1416059_at	10.64695645	10.58745965	10.48397702	10.20446735	10.3239656	10.23585802	10.34242115	10.42640703	10.4015065	10.20446735	10.3239656	10.23585802	10.33396276	10.25764824	10.37232845	10.24361336	10.32027396	10.11500592	10.29677053	10.32969791	10.2460715	10.06810177	10.08193451	10.10132581	10.27231424	10.32312625	10.20234782	10.09014003	10.1327214	10.18337746	10.28296058	9.81155013	9.743087854	9.811486697	9.826476093	10.5900748	10.40937381	10.58293348	10.71470548	10.66820637	10.59102693	10.54259484	10.40017055	10.41368818	10.24361336	10.32027396	10.11500592
1416060_at	9.008340169	9.177559712	9.135013622	9.021114997	8.813003901	9.001350207	9.0270287	9.026568569	9.161056133	9.021114997	8.813003901	9.001350207	8.38233492	8.793961456	9.009611331	8.41877932	8.554229762	8.837180478	8.619045403	8.303159644	8.037463457	7.828421041	8.174511254	8.415172983	8.487163064	8.611800996	8.558543756	8.450291456	8.544859999	8.682787284	9.52608601	9.11841017	9.582447316	9.613833655	9.473590336	10.62258381	9.308265763	10.22016779	9.714386353	9.828238279	9.858862618	8.642542857	8.810448643	8.978239281	8.41877932	8.554229762	8.837180478
1416061_at	9.291158687	9.128586012	9.166351694	9.10078529	9.157153545	9.201341807	9.232626227	9.142938907	8.919266248	9.10078529	9.157153545	9.201341807	8.87307081	9.161737492	9.151112434	8.94556144	9.184724128	9.196537487	8.476370841	8.61098741	8.662720633	8.593247341	8.837245603	8.90214936	8.73087765	8.883113212	8.829928516	8.834887627	8.793494923	8.872997959	9.701855037	9.032700505	9.736168395	9.718415605	9.374354067	10.26078717	9.92218963	10.04805792	9.278931355	9.52462543	9.442161963	9.172742102	9.112038314	9.135943928	8.94556144	9.184724128	9.196537487
1416062_at	7.050000926	6.983482595	7.354461341	7.073211081	6.98199851	7.332707152	7.175577702	7.07238494	7.066359229	7.073211081	6.98199851	7.332707152	7.201287971	7.114611693	7.436426326	7.040581817	7.156427392	7.278155335	6.963384333	6.983545266	7.014187247	6.925712699	6.81516537	6.780621529	6.983691321	7.079694069	7.024129334	7.037207063	7.06316926	7.238061576	8.310899226	8.353542229	8.575994984	8.569968421	8.414595366	6.906621158	6.5281569	6.593677808	6.240458196	6.332342589	6.618419476	7.388133407	7.147354279	7.15689214	7.040581817	7.156427392	7.278155335
1416063_x_at	4.122814418	3.994726149	4.075709242	4.193339335	4.176158604	4.076791599	4.04295594	4.114173463	4.043654313	4.193339335	4.176158604	4.076791599	4.192298779	4.069790463	4.235989866	4.117330193	4.228365987	4.236946697	4.292049948	4.128395717	4.140898898	4.262854092	4.0600612	4.00603248	4.037505195	4.148885927	4.105186857	4.126907074	4.158805897	4.028460925	4.311016983	4.467135006	4.337016821	4.567215817	3.979969119	4.006596757	4.148885927	4.363716535	4.123771204	4.045481129	4.51567709	4.149150258	4.328322541	4.148885927	4.117330193	4.228365987	4.236946697
1416064_a_at	12.575434	12.57025572	12.47030107	12.61487967	12.50324764	12.5112534	12.78619681	12.7202279	12.73501119	12.61487967	12.50324764	12.5112534	12.47190258	12.71196159	12.74073956	12.2256726	12.45736264	12.56989616	11.96573315	11.85506237	11.81508683	11.7486125	12.28143647	12.09294521	11.98495162	11.99595801	11.95496231	12.0375109	12.03512508	12.19147532	11.90636675	11.94639357	11.80199905	11.91922426	11.68817625	11.82660845	12.21039047	12.0307561	11.86804087	11.94452057	12.19348259	12.41499636	12.50896773	12.52798415	12.2256726	12.45736264	12.56989616
1416065_a_at	8.209247208	8.295245208	8.022337154	7.945324161	7.698181965	7.997971644	8.14890376	8.0839057	8.295937814	7.945324161	7.698181965	7.997971644	7.611735886	8.087225685	7.991932895	7.785020147	7.493316147	8.109534781	8.277981457	8.17635934	8.054922976	8.018664034	8.24698669	8.375777953	8.448569196	8.292657853	8.747256696	8.494753462	8.579189873	8.746760321	7.500098647	8.119537772	8.26097478	7.944208325	7.460661103	9.414785056	7.785123898	8.442254208	7.301007076	7.966933095	7.683857005	7.614359461	7.528494443	8.08849184	7.785020147	7.493316147	8.109534781
1416066_at	9.134328771	9.223483743	9.261093238	8.92143307	9.049940172	9.057034862	9.347917744	9.323689755	9.027361763	8.92143307	9.049940172	9.057034862	9.094940531	9.435066676	9.296770441	9.141397929	9.351179702	9.397134687	6.910021901	8.04367505	7.909652653	7.438429151	7.776390644	7.783006586	7.278764982	7.438000855	7.491245134	7.444851184	7.374395581	7.300703684	12.20470405	11.93470215	12.26275469	10.34049116	9.943417019	13.14629757	12.95719713	12.74431635	12.55173261	12.44773645	12.38640971	9.19544064	9.35222615	9.573152269	9.141397929	9.351179702	9.397134687
1416067_at	9.004188331	8.847123901	8.756870362	9.091868949	9.022258827	9.18913786	9.156916185	9.079022335	9.09289856	9.091868949	9.022258827	9.18913786	8.660936034	8.6807921	8.622253393	8.526239591	8.924671521	9.026015386	8.626952197	8.678837461	8.738585775	9.258795802	8.898424913	8.949620361	8.622339237	8.440062784	8.495142194	8.872707704	8.671669392	8.809467547	9.067316097	8.391186149	9.098201134	8.58739974	8.823347237	9.573577156	9.389668185	9.668518741	10.56941826	10.20207551	10.30202151	8.200620579	8.232203368	8.530492606	8.526239591	8.924671521	9.026015386
1416068_at	10.45104075	10.52071188	10.56591848	10.42951363	10.37290535	10.54371306	10.52898113	10.40396128	10.38746429	10.42951363	10.37290535	10.54371306	10.28172187	9.940394371	9.775591931	10.21363331	10.10058882	10.2610079	9.601078632	10.20532998	10.08942026	9.995279175	10.15554177	10.34394179	10.27460573	10.1602458	10.16871146	10.31749211	10.34817091	10.31839659	10.32297875	10.11439069	9.968244369	9.346080886	9.419999564	10.06181712	10.05258471	10.10931076	9.345115394	9.737987441	9.579076583	10.19879616	9.954140534	10.16503998	10.21363331	10.10058882	10.2610079
1416069_at	8.191727056	7.894542856	8.120685926	8.206576285	8.114934318	8.26943642	7.982408242	7.925581465	7.833696566	8.206576285	8.114934318	8.26943642	8.277077632	7.778192702	7.913879196	8.338272447	7.970758241	7.917976898	7.301958268	7.54825472	7.746562801	7.344925096	7.333884965	7.235589688	7.071374195	7.448646518	7.065399053	7.048918228	7.010436234	7.007441409	7.601620771	7.820490191	7.397616105	9.949064455	10.07747602	10.01286786	9.809345439	9.85021163	10.16612968	9.895184068	9.946178063	8.219541427	7.928332038	8.136583764	8.338272447	7.970758241	7.917976898
1416070_a_at	8.58456977	8.754395186	8.727759892	8.648392132	8.664489755	8.869232168	8.712422612	8.632901422	8.773076749	8.648392132	8.664489755	8.869232168	8.47752049	8.200090007	8.150448494	8.735036239	8.380447604	8.459257684	8.422707069	8.453778437	8.352061373	8.229001416	8.441312924	8.414808362	8.468387797	8.620652748	8.470354895	8.571264241	8.596102878	8.631408062	8.331179952	8.155810517	8.415290259	7.58000321	7.460661103	8.336997116	8.07371185	8.249848276	8.184217201	8.07862188	8.161975088	8.52289785	8.24719188	8.209210124	8.735036239	8.380447604	8.459257684
1416071_at	10.15860248	10.119602	10.07211063	10.20157421	10.1343784	10.23177014	10.01851303	10.02379114	9.975877253	10.20157421	10.1343784	10.23177014	9.420717284	9.915428254	9.988160797	9.855581954	10.13298999	9.852366224	8.827381689	9.547226751	9.395258756	9.254457142	9.539063112	9.58763041	9.691741558	9.606022994	9.69012787	9.656079674	9.627269903	9.618638074	9.378029703	8.772364293	9.057402709	7.961874115	7.964286225	9.034069401	8.842527012	8.667034792	8.751757765	8.835223659	8.349408254	9.742530428	9.722572876	9.869453866	9.855581954	10.13298999	9.852366224
1416072_at	6.908315114	6.961565461	6.972984327	7.086652497	6.957638836	7.02394689	7.53502638	7.34881484	7.506186531	7.086652497	6.957638836	7.02394689	7.263956174	7.371269018	7.455676394	6.988472969	6.835449401	7.095691644	8.039450092	8.46929593	8.22414286	7.627376455	7.819039097	7.869810992	8.087830067	8.105671013	8.08144253	8.074367959	7.967512421	8.049665634	6.517370947	6.510266154	6.073384484	6.402004682	6.222521221	8.140836039	7.411862451	7.586548857	7.138237456	7.849149414	7.405623822	7.020833489	6.641343584	6.925967964	6.988472969	6.835449401	7.095691644
1416073_a_at	10.27407797	10.29591755	10.18645527	10.26787278	10.25883703	10.10845576	10.29244802	10.32676124	10.3050494	10.26787278	10.25883703	10.10845576	10.01523997	10.14557171	10.28094309	10.11180991	10.16460204	10.32860357	10.17839377	10.43586048	10.15263083	10.0976556	10.12032091	10.21171567	10.24968061	10.2881563	10.1022681	10.26797353	10.15442581	10.2228065	10.02155641	10.11627556	9.696197223	9.477912917	9.316728211	9.119154577	9.416140262	9.240461643	8.984525195	9.404809966	9.230159935	10.23361326	10.17268557	10.36301819	10.11180991	10.16460204	10.32860357
1416074_a_at	13.36122907	13.30538681	13.21770205	13.22720755	13.2034805	13.20734818	13.30625864	13.24439898	13.2325487	13.22720755	13.2034805	13.20734818	13.0348467	13.10560479	13.25453966	13.07151791	13.24439898	13.06764804	13.52523616	13.25281532	13.22721253	13.51205401	13.3345878	13.32796558	13.42678386	13.41546758	13.43205621	13.43224521	13.48119273	13.52639772	12.7139011	13.04289569	12.5113919	11.8633722	11.91901594	13.39265511	13.28045862	13.28527649	13.0095012	13.01470425	13.09939373	13.12362896	13.29266976	13.2508302	13.07151791	13.24439898	13.06764804
1416075_at	8.611738509	8.62799763	8.485021922	8.521011771	8.472023923	8.492334464	8.655420517	8.6520495	8.249255024	8.521011771	8.472023923	8.492334464	8.506727049	8.588980369	8.598288219	8.348241707	8.793726528	8.53915454	8.788944203	8.780872452	8.618404177	8.716319016	8.784216881	8.728450736	8.53915454	8.683216548	8.564801811	8.72278839	8.63839127	8.52086479	8.206330356	8.299664279	8.283598169	8.067840061	8.186822917	8.934310338	8.159758471	7.856186386	8.133824043	8.374903154	8.089983165	8.45874625	8.53915454	8.482858645	8.348241707	8.793726528	8.53915454
1416076_at	10.40175828	10.40252057	10.4452739	10.37617019	10.39769067	10.50980724	10.36921185	10.36161331	10.29194536	10.37617019	10.39769067	10.50980724	10.2655768	10.23808368	10.09229752	10.38744029	10.33209579	10.18891724	9.683505317	10.34084704	10.23961577	9.894045003	10.23403196	10.26035692	10.25308466	10.38040816	10.13091452	10.26393614	10.24053008	10.18145812	11.05479773	10.11968456	10.7499601	6.866626211	4.643717518	8.913942242	9.211757809	8.96745189	8.627292911	8.70870572	8.35710147	10.3809882	10.16086118	10.16235683	10.38744029	10.33209579	10.18891724
1416077_at	6.062470848	5.983258286	6.042568028	6.102523946	6.174599779	6.127774415	6.150809378	6.149315957	6.19505282	6.102523946	6.174599779	6.127774415	6.706560055	6.485116666	6.41018476	6.341151987	5.901562522	5.80537301	5.897270966	6.07142949	6.186821583	5.936128026	5.759881243	5.967494929	5.974396319	5.923698507	6.005139443	5.667808592	5.81715268	5.734283203	5.780216227	6.370564453	5.91995649	5.784029793	6.214612992	7.464705404	7.319979758	7.508213914	7.465430311	7.06944526	7.34817796	6.084302576	6.260322953	6.217390601	6.341151987	5.901562522	5.80537301
1416078_s_at	10.03450867	9.94691717	9.89694797	9.88044168	9.875908819	9.876760921	9.819661735	9.877150476	10.01618405	9.88044168	9.875908819	9.876760921	9.786297652	9.81409913	9.8787677	9.827636487	9.891869906	9.762829634	10.18054223	10.1727623	10.18461354	10.28342421	10.22953857	10.23277166	10.25980153	10.18523827	10.12274796	10.32074858	10.30059727	10.32225192	10.57786247	10.79934307	10.77380617	9.549036912	9.768771579	10.60979002	10.05591666	10.30564315	9.488726623	9.758716576	9.661315921	9.893272003	9.515530271	9.797712649	9.827636487	9.891869906	9.762829634
1416079_a_at	9.607638235	9.541392133	9.566946691	9.329793311	9.380814596	9.5193959	9.360007932	9.578252661	9.475308531	9.329793311	9.380814596	9.5193959	9.236665653	9.488659735	9.351852048	9.196901368	9.30628617	9.396407274	9.590615346	9.720064328	9.737792942	9.774516172	9.710855773	9.782150911	9.556494237	9.686069466	9.505989634	9.675058396	9.649464948	9.724546806	9.712513273	9.309593673	9.819176574	9.425608409	9.721549817	10.76301432	10.21226839	10.49678231	10.55934419	10.39341203	10.26958224	9.514523804	9.213177946	9.496692093	9.196901368	9.30628617	9.396407274
1416080_at	6.979695075	6.471217671	6.56772776	6.838115397	6.77010475	6.801532429	6.549586305	6.738807968	6.58707382	6.838115397	6.77010475	6.801532429	6.972964997	6.556818652	6.784207908	7.081124522	6.902420112	6.832258671	6.602859048	6.779693306	6.687835297	7.072524258	6.567764058	6.776607064	6.778982031	6.801271762	6.605883111	6.878047799	6.688659705	6.527504137	7.047255741	7.179743039	7.107559021	7.371785046	7.287353819	6.431983778	6.285739218	6.795229002	6.714535564	6.466224879	7.117471859	6.728808139	6.833892482	6.640322026	7.081124522	6.902420112	6.832258671
1416081_at	7.363771607	7.395870844	7.146126345	7.068110569	7.100942346	7.129985015	7.272741115	7.157540271	6.844810946	7.068110569	7.100942346	7.129985015	6.636522559	7.160982955	7.119945177	6.865789377	7.233572973	7.09643224	6.282881667	7.242285678	7.208869033	6.740636831	7.168922933	7.46145054	7.41323508	7.331445015	7.27994079	7.257477382	7.191856565	7.193983513	7.607567663	9.113897933	8.419998834	7.892931852	7.857194839	8.807022509	8.5281781	7.920633432	7.257477382	7.098387761	7.232275374	7.019624346	6.959645582	7.291182101	6.865789377	7.233572973	7.09643224
1416082_at	11.94473452	11.9052692	11.82683094	11.66915701	11.81024234	11.72577673	11.89789953	11.89649095	11.85957429	11.66915701	11.81024234	11.72577673	11.70339669	11.89418133	11.86717528	11.69585422	11.87545434	11.76770614	11.5246937	11.58558566	11.56322561	11.51094374	11.58191369	11.54866877	11.33409752	11.35116094	11.31058015	11.35556875	11.39166536	11.43290547	11.50949875	11.32440918	11.65393022	11.81190016	11.75811967	12.15476976	11.7513552	11.79153605	11.8531426	11.84567678	11.82400403	11.80648471	11.53543031	11.8339596	11.69585422	11.87545434	11.76770614
1416083_at	10.16492045	10.23890339	9.986965444	9.923589489	9.941464296	10.01921608	9.986661177	9.949919144	9.991883193	9.923589489	9.941464296	10.01921608	9.678362843	9.891278204	9.916700852	9.512166763	9.95655729	9.955107683	10.91405014	10.67036426	10.51472687	10.36079022	10.32556616	10.55831474	10.13355152	10.22325382	10.21006685	10.19985429	10.23674122	10.21593467	10.23630358	10.84933843	10.80752306	11.25145186	10.99452799	10.07357997	10.75274409	10.67572039	10.37558596	10.30001681	10.25689537	9.988960298	9.898601731	10.20198459	9.512166763	9.95655729	9.955107683
1416084_at	7.032072208	7.112482554	7.187790299	6.946078659	6.987743718	7.033820916	6.927054832	7.056058083	6.929334173	6.946078659	6.987743718	7.033820916	7.060236499	6.949949892	6.93697197	6.843427754	7.090545773	7.046095516	7.221385471	7.182148236	7.347604719	7.330252933	7.316638404	7.371004044	7.059948595	7.106853653	7.022409774	7.200477361	7.048603852	7.18233829	6.909096575	6.881099799	7.115809226	7.337084214	7.319931922	7.453347619	7.304208162	6.963254398	6.721437294	6.975311085	6.832417918	7.095964661	6.938441208	6.917332949	6.843427754	7.090545773	7.046095516
1416085_s_at	9.936646131	10.00654593	9.913525241	9.939012532	9.858680434	9.876227012	9.811405268	9.689128257	9.636875056	9.939012532	9.858680434	9.876227012	9.707114748	9.834471707	9.784923158	9.641099285	9.891874115	9.97452496	10.24478998	10.31684846	10.34157828	10.57519694	10.30302436	10.32370494	9.988404585	10.0028748	9.949850559	10.01269843	10.00482318	10.12399134	10.55708448	10.91683381	11.24368152	11.72728307	11.70070082	11.82229712	11.24798162	11.11319739	10.85414226	10.80105762	10.72521668	9.938679149	9.772515437	9.903221115	9.641099285	9.891874115	9.97452496
1416086_at	7.957165903	7.783044583	7.917977154	7.901492649	7.675802007	7.816691574	7.726922354	7.865873892	7.981511946	7.901492649	7.675802007	7.816691574	7.684810756	7.751433271	7.688935424	7.744583976	7.831252168	7.878574346	7.917526913	7.786346147	7.633692837	7.839390051	7.571331938	7.517366406	7.818361245	7.692736222	7.721515992	7.769405719	7.645584095	7.68247489	7.161642115	7.410644851	7.26442793	7.29797633	7.57529462	8.630906449	7.754184633	8.104078763	7.618642068	7.615183657	7.622199637	7.800296245	7.695134646	7.871740789	7.744583976	7.831252168	7.878574346
1416087_at	8.715789259	8.508451213	8.624789937	8.623848205	8.618140382	8.674735894	8.524470527	8.478643211	8.768824839	8.623848205	8.618140382	8.674735894	8.730497269	8.490984513	8.493927778	8.339202895	8.609833043	8.64528479	8.528634792	8.739762339	8.68437208	8.808665589	8.66374176	8.361293551	8.831033304	8.775229181	8.640007828	8.733036564	8.664223083	8.663224426	9.026024671	8.910298506	8.532247547	8.98352721	9.236565965	7.739962521	7.668448058	7.326262122	7.909816079	7.738554033	7.589301728	8.544733596	8.566132205	8.386080789	8.339202895	8.609833043	8.64528479
1416088_a_at	12.5248283	12.3501336	12.63394235	12.39619477	12.4101293	12.71413205	12.4901507	12.58026517	12.68181668	12.39619477	12.4101293	12.71413205	12.63957368	12.18041986	12.17588515	12.72803526	12.31220323	12.31834316	12.40598351	12.9169698	12.77584629	12.70440562	12.69174348	12.72917746	12.71880637	12.66550033	12.72879984	12.67654264	12.71013208	12.7486939	13.19277548	13.11642895	13.07578591	12.39991148	12.53493116	13.10412614	13.2349971	13.05888287	12.97760953	12.82478654	12.87867053	12.69424582	12.26021512	12.25642877	12.72803526	12.31220323	12.31834316
1416089_at	12.97065015	12.95574714	13.1709867	12.91823277	12.89827249	13.16908918	13.00554429	13.13321933	13.105704	12.91823277	12.89827249	13.16908918	13.13246201	12.82563578	12.80579362	13.22129355	12.86527638	12.86412995	12.96733876	13.18299521	13.2291034	13.17083903	13.28393502	13.09031817	13.1614888	13.14819383	13.12555583	13.06947599	13.18511693	13.17535364	13.2669838	13.19378231	12.95866294	12.36075897	12.64770051	12.84369594	12.99906001	12.82397512	12.32156808	12.53440415	12.68664073	13.16683981	12.89122167	12.88733112	13.22129355	12.86527638	12.86412995
1416090_at	11.09199644	11.01000061	11.15876313	11.07918693	11.0511821	11.14550774	11.05607492	11.15385702	11.27505122	11.07918693	11.0511821	11.14550774	10.96513303	11.08581073	11.15151465	11.12550812	11.34569451	11.17820467	10.79734622	10.9589598	10.87794419	11.0116044	11.07737658	11.16853585	10.84106248	10.90546415	10.77034546	11.02888297	11.07314407	11.01113984	11.32629235	10.87010154	11.28936413	11.83028927	11.7659972	11.08581073	10.99803641	11.07152028	11.37211599	11.39923949	11.14602985	11.20946325	11.01308759	11.05172105	11.12550812	11.34569451	11.17820467
1416091_at	8.557275661	8.423526234	8.105425529	8.210887435	8.420370575	8.259693199	8.434533756	8.273435935	8.22562185	8.210887435	8.420370575	8.259693199	8.015858736	8.348633459	8.257056773	7.816261702	8.249387894	8.186865822	8.164199522	8.785149007	8.673646679	8.302444887	8.649605151	8.826469835	8.078009481	8.116697077	7.921725756	8.274348613	8.066320555	8.237382785	8.427606399	8.836752392	8.310324012	10.82671864	10.96962618	9.863715727	9.901933538	10.20629349	9.619845811	9.963981401	9.621818982	8.079716865	8.294071235	8.390286405	7.816261702	8.249387894	8.186865822
1416092_a_at	9.449182309	9.586459596	9.110677263	9.430508261	9.310704817	9.054249706	9.571677759	9.486438251	8.974177668	9.430508261	9.310704817	9.054249706	9.045627574	9.471766111	9.382365215	8.789023738	9.375253521	9.564521674	8.285463813	9.131322407	9.143556913	8.973732483	9.141005991	9.345046657	8.635236735	8.512600508	8.325516909	8.526449624	8.453391543	8.423870275	7.815404108	8.766016883	8.243396804	9.939564496	10.10704762	8.640941976	8.0223811	8.650660697	8.788170723	7.948105612	8.453388556	8.873068821	9.332059682	9.44260565	8.789023738	9.375253521	9.564521674
1416093_a_at	10.20990253	10.22937256	10.24721716	10.22937256	10.33989222	10.22179317	10.40592671	10.28854257	10.37456553	10.22937256	10.33989222	10.22179317	10.56002522	9.999683561	10.01116156	10.47646444	10.19695075	10.25303745	9.753692092	10.04143487	9.929329527	10.06353196	10.12176415	10.14562656	10.22899854	10.26402086	10.29077563	10.33761019	10.36575149	10.33350732	10.55982224	9.922997842	10.48998079	10.30617286	10.26744137	10.3824488	10.37880806	10.19720027	10.1626878	10.29792811	10.48966497	10.18116859	9.878448863	9.990131376	10.47646444	10.19695075	10.25303745
1416094_at	8.521934022	8.37310508	8.282856412	8.204654417	8.128442917	8.197253469	8.496272098	8.491438365	8.423464513	8.204654417	8.128442917	8.197253469	7.909470801	8.458375358	8.523665997	7.587566842	8.381294457	8.451243526	8.432715689	8.359507558	8.221686648	7.829059826	8.171456187	8.22189472	7.868881981	8.066902414	8.15659124	8.014592325	8.195923478	8.138844996	8.980528204	8.475046888	9.185337973	8.464038089	8.393819501	10.31162256	9.316350686	9.878080944	9.996196967	10.07700798	9.573725076	7.818806956	8.169107571	8.455767377	7.587566842	8.381294457	8.451243526
1416095_x_at	10.36644097	10.36912947	10.33434803	10.27702783	10.27634551	10.23989794	10.18293809	10.44153448	10.34922178	10.27702783	10.27634551	10.23989794	9.934031776	10.18285629	10.12794765	10.23704352	10.15695659	10.19605197	10.30040957	10.29711483	10.1626299	10.28274346	10.27634551	10.29927822	10.61969536	10.66583983	10.66992227	10.58025248	10.5973206	10.58947077	10.15547129	10.01816015	10.55329304	9.668850573	9.556631219	10.16072763	10.14060823	10.01753521	10.01916844	9.918969026	9.984996936	10.23177834	9.877077229	10.2075366	10.23704352	10.15695659	10.19605197
1416096_at	8.524458182	8.45333329	8.640002526	8.256957888	8.375594045	8.552473063	8.406857723	8.502810274	8.64729303	8.256957888	8.375594045	8.552473063	8.501338733	8.303596889	8.46031826	8.672402516	8.502975171	8.327187144	9.002002146	8.872479019	8.89052214	8.759192021	8.876656089	8.85041963	8.795435389	8.776994907	8.855950048	8.704843359	8.909048856	8.924689447	9.500312695	8.798289164	9.175604428	8.668581817	8.769573391	8.234671306	8.441812227	8.735414504	7.958235959	8.089280585	8.051884779	8.721045978	8.366520877	8.410719242	8.672402516	8.502975171	8.327187144
1416097_at	6.003394819	6.05313938	5.813887148	6.047759328	6.133344051	6.069954806	6.034842015	6.033592483	6.017167804	6.047759328	6.133344051	6.069954806	6.210363941	5.893902764	6.032923275	5.991015575	5.897252932	5.78768367	6.26276315	6.402219795	6.593852975	6.175707594	6.184635585	6.097601011	5.878108632	5.80129732	5.85614647	5.856883278	5.71815907	5.634054487	6.757553134	6.576555496	6.570722752	8.571327478	8.672373059	6.906740479	7.545304334	7.994792807	6.490099488	6.577612977	6.051469604	6.097601011	5.76200484	5.863356576	5.991015575	5.897252932	5.78768367
1416098_at	7.483686823	7.368790578	7.380184767	7.623414106	7.462891662	7.467909684	7.538224245	7.581748507	7.424353296	7.623414106	7.462891662	7.467909684	7.945713163	7.469578388	7.767709264	8.055676655	7.814494899	7.598791482	8.118849616	7.812606111	7.800212282	7.957654208	7.72188641	7.599855153	7.812062283	7.810799863	7.725962412	7.640154297	7.78201174	7.586516724	7.927474678	8.421272758	8.303895915	8.365633077	8.611301195	7.707020537	7.706600549	7.155061389	7.743297041	7.94540411	7.962901546	7.809993501	7.736477774	7.623268807	8.055676655	7.814494899	7.598791482
1416099_at	13.01692526	12.97357134	13.02702803	12.90761933	13.03705635	13.04915782	12.96374423	12.96892551	13.00698773	12.90761933	13.03705635	13.04915782	13.02980558	12.79905745	12.86491569	13.02334682	12.9599096	12.78380931	12.59967003	12.99120204	12.98796993	12.74416555	13.01928582	13.00844462	13.13192729	13.20609271	13.12206021	13.04925087	13.06527429	13.13077926	12.52100603	12.64945106	12.69658624	11.78244291	11.63193521	13.02167664	12.93753474	12.88908759	13.04269665	12.75582182	12.66446084	12.977957	12.88165698	12.83528918	13.02334682	12.9599096	12.78380931
1416100_at	11.3681264	11.26042516	11.2724085	11.25545527	11.27009587	11.26465282	11.39387127	11.38870516	11.31393767	11.25545527	11.27009587	11.26465282	11.15606187	11.17307276	11.14188543	11.17372155	11.30709124	11.26313659	10.71202027	11.19579103	11.07048941	11.18262459	11.20251433	11.29907339	11.13658937	11.18837974	11.06993121	11.31584696	11.23643437	11.21470687	10.79179128	10.86019665	10.42605872	9.89985716	10.07388224	10.3899594	10.62576925	10.54124047	10.62222212	10.60002027	10.59833349	11.05442796	11.0346502	11.18443862	11.17372155	11.30709124	11.26313659
1416101_a_at	8.308209847	8.317798964	8.74329214	7.946073267	8.118006488	7.830976882	8.00806236	8.171529023	8.169660128	7.946073267	8.118006488	7.830976882	8.083862804	8.283509849	8.145619557	7.775573083	8.145619557	8.332032059	7.527212776	7.692824229	7.683091229	7.196859333	7.340389463	7.317073457	7.595536711	7.648562121	7.47845653	7.538977538	7.485189372	7.662122235	8.739783604	8.334757623	8.255392701	8.742868222	9.294301034	10.76653279	10.80224532	11.03319909	11.08899448	10.77933613	11.24744277	7.96035295	8.249727746	8.41807609	7.775573083	8.145619557	8.332032059
1416102_at	11.45232973	11.55104341	11.37212051	10.96349485	11.04947287	10.79548025	11.26035019	11.29666037	11.04492814	10.96349485	11.04947287	10.79548025	11.08764868	11.35353207	11.2794968	10.87334431	10.97172811	11.18386104	10.09986628	11.43154303	11.56462115	10.80891204	11.08536181	11.39946818	11.28878721	11.14201799	11.23169917	11.1080617	11.0343707	11.04539995	11.18253939	10.85724124	11.42145534	11.02314313	11.49431039	10.51772373	9.99971084	10.2534287	10.17907772	9.999186821	9.696927942	11.19164725	11.26060967	11.4194206	10.87334431	10.97172811	11.18386104
1416103_at	9.066020443	9.269727863	9.037674774	8.972164829	8.998934088	9.13400045	8.644647132	8.936056908	9.118982356	8.972164829	8.998934088	9.13400045	8.671024939	8.714979848	8.653996845	8.476123179	8.825166208	8.811049506	9.797913963	9.305226938	9.176968515	8.606733413	9.162401879	9.251670635	9.272703917	9.27204554	9.497326836	8.956879449	8.983837895	8.914063569	9.046121899	9.066020443	9.028539435	9.796140087	10.0147993	9.276839073	9.200616735	9.477126932	9.405658977	8.948577614	9.089333918	9.280732243	8.89871942	9.000593787	8.476123179	8.825166208	8.811049506
1416104_at	9.347414333	9.073207161	9.287523474	9.014158928	9.086404277	9.093925418	9.226641378	9.352881135	9.076870122	9.014158928	9.086404277	9.093925418	9.457968507	9.172983848	9.153686959	9.233000725	8.988016468	9.206759335	8.662841685	9.249084377	9.153576122	9.053230061	9.129782937	9.276189871	9.078212317	9.175789461	9.044392727	8.944268058	9.128213768	8.894146425	9.518711969	9.275919689	9.278823967	8.97813407	9.139681194	8.067301686	8.129693943	7.637240549	8.234497696	7.883219922	7.875334871	9.148886651	9.180443259	9.250483633	9.233000725	8.988016468	9.206759335
1416105_at	8.925167431	8.95952879	8.761184608	8.543814579	8.582855802	8.425574055	8.799813002	8.701582183	8.554211304	8.543814579	8.582855802	8.425574055	8.424670882	8.915990825	8.832841183	7.980599625	8.463993891	8.599402674	8.9873354	9.117765903	9.200523474	8.877486165	9.25498415	9.310814695	9.131225881	9.061375826	9.139466416	9.347823522	9.276346741	9.319065674	8.716217863	8.664245073	8.869642467	7.411936821	7.271972298	7.922421858	8.676019581	9.213201537	7.954080676	8.347116371	8.063394698	8.611662223	8.904578635	8.939664174	7.980599625	8.463993891	8.599402674
1416106_at	9.268017731	9.368873086	9.241022577	9.466595904	9.541817364	9.52051359	9.310467639	9.409975168	9.400794364	9.466595904	9.541817364	9.52051359	8.763543774	9.028040454	9.02049098	8.978140739	9.191257151	9.315412372	8.777288687	8.825802755	8.495442668	9.259004215	8.968253302	8.968253302	8.96793012	8.971729883	9.061407702	8.960364496	9.086465007	8.936427318	7.955717816	7.724259399	7.281060309	6.830644583	6.632567794	9.019916087	8.438306363	8.574294886	8.638909123	8.611317741	8.310475212	8.775458835	8.900191639	8.979387524	8.978140739	9.191257151	9.315412372
1416107_at	8.396899361	8.293387908	8.32623291	8.626999373	8.53368841	8.698287126	8.88977153	8.936485554	8.924066938	8.626999373	8.53368841	8.698287126	8.842020417	8.791013123	8.516613844	8.462074279	8.693678067	8.607279835	8.943079281	9.275991773	9.938262485	9.112808629	9.208481307	9.045799541	7.939505669	7.852352834	8.111794559	7.987352813	7.626149213	8.212679107	11.89601674	11.73436604	12.01277365	10.1894301	10.12841696	7.387894679	7.27858923	7.127448041	7.385951774	7.586805838	7.869036356	8.29759457	8.181447371	8.397962438	8.462074279	8.693678067	8.607279835
1416108_a_at	8.500008203	8.667114433	8.474247092	8.340853846	8.343161927	8.259416268	8.901207746	8.58046053	8.704554653	8.340853846	8.343161927	8.259416268	8.531861638	8.858500913	8.69558449	8.258993301	8.257006814	8.287077971	8.453852165	8.408520053	8.349320336	8.37868568	8.39757715	8.407557031	8.461711797	8.396554293	8.504194362	8.504999857	8.502380782	8.54898695	8.397296721	8.681478504	8.2995328	7.626918845	7.715728958	10.35868421	10.33299298	10.49149366	10.38788167	10.4812362	10.14222037	8.665284349	8.380403681	8.528685708	8.258993301	8.257006814	8.287077971
1416109_at	7.656646352	7.80860467	7.970974472	7.796058761	7.647632954	7.786008847	7.893590452	7.940415358	7.737097607	7.796058761	7.647632954	7.786008847	7.714358211	7.878637858	7.92692096	7.831215365	7.784380076	7.58550991	8.348325511	8.457988702	8.360936701	8.175468745	8.192380008	8.212047074	8.213835187	8.223949241	8.308302524	8.041383811	8.014986093	8.03214041	8.813777262	8.67618693	9.042831531	8.44564734	8.571366079	10.27015868	10.02900392	9.629689226	9.693158346	10.54207902	9.599311309	8.013188	7.894356944	8.055202771	7.831215365	7.784380076	7.58550991
1416110_at	9.885700984	9.944863643	9.8897451	9.90237505	10.01644869	9.985917128	9.909193015	9.887437238	9.933628752	9.90237505	10.01644869	9.985917128	9.8606463	9.849364613	9.853682913	9.962694408	10.03383474	10.0559469	9.43322881	9.887443254	9.820602876	9.926316213	9.770073262	9.864931413	10.04014224	10.09706793	9.981658963	10.0350093	10.01250558	9.957597679	8.782020331	8.696689002	8.451755849	8.552508072	9.104115979	7.862253335	7.834850872	7.742938923	8.252966911	7.777929313	8.065056143	9.789576209	9.808171991	9.77950393	9.962694408	10.03383474	10.0559469
1416111_at	5.498115184	5.46450272	5.535779025	5.544434833	5.406827461	5.507063831	5.566999609	5.414708966	5.541104732	5.544434833	5.406827461	5.507063831	5.785900008	5.628158352	5.951672502	5.679839866	5.540001828	5.408293906	5.961500028	5.902171895	5.939706569	5.781066458	5.796647635	5.919338113	5.80763106	5.782638631	5.623583859	5.826310601	5.883860609	5.949485228	6.497272187	6.664436287	6.1877879	7.073143758	6.903063478	6.100053325	5.888343531	5.837798048	5.889598237	6.434106329	6.678152845	5.782638631	5.998115067	5.679348081	5.679839866	5.540001828	5.408293906
1416112_at	11.84747529	11.70403588	11.91007109	11.66973516	11.76076403	11.91131346	11.71829743	11.73968229	11.83473785	11.66973516	11.76076403	11.91131346	11.91910195	11.82078944	11.94944284	12.17537453	11.82415239	11.75652547	11.99448294	12.24370714	12.28464914	12.49104338	12.20892648	12.22894838	12.07566174	12.09974861	11.99715664	12.00051976	12.18139122	12.13993989	11.40697224	11.34466793	11.59138086	12.54485783	12.62038026	10.50795441	10.87292837	10.29816174	10.6081001	10.69070074	10.56121024	12.08667992	11.88485209	11.84165308	12.17537453	11.82415239	11.75652547
1416113_at	10.32687555	10.1556194	10.17635483	10.09382655	10.15308171	10.05111626	10.253343	10.21638746	10.04128501	10.09382655	10.15308171	10.05111626	9.964383765	10.12814187	10.12527264	9.919335441	10.08082326	10.04392424	9.866777066	10.38485933	10.30822593	10.03063996	10.18302179	10.28622126	10.37368417	10.31374558	10.28415034	10.30468865	10.15308171	10.15995531	10.11007877	10.31596248	9.387466606	9.601397945	10.02545113	8.577299253	8.597322511	8.547959968	9.152533981	8.799232013	9.008018757	9.926321809	10.03049505	10.11351879	9.919335441	10.08082326	10.04392424
1416114_at	7.701970494	7.543527972	7.444760937	7.375345717	7.386547088	7.390137757	8.210777979	7.962578494	8.109774001	7.375345717	7.386547088	7.390137757	8.259297433	8.413144429	8.571523414	7.265214741	7.233161495	7.538237205	8.53580853	8.227066357	9.468755518	8.480130525	8.669347555	8.593388681	7.727437162	7.818072605	7.813906998	7.213332172	7.319258255	7.083933105	10.73217681	10.16733711	10.52789197	12.86374425	13.28538641	9.854117401	9.457783621	9.440945925	8.603894913	9.142667295	9.184698531	7.856107275	7.782268071	7.493680594	7.265214741	7.233161495	7.538237205
1416115_at	9.427188768	9.324073652	9.265979929	9.412340467	9.398658169	9.38701152	9.316810978	9.328656525	9.162225227	9.412340467	9.398658169	9.38701152	9.264660515	9.119436164	9.035441844	9.236758406	9.131526604	9.337530378	9.133893862	9.091081397	9.26024854	9.157695254	9.257632879	9.282921527	9.368714513	9.377781055	9.237908303	9.246283644	9.220401729	9.190210291	10.15283662	9.288977722	9.972201424	9.171339349	9.216029025	9.379600688	9.204413472	9.236979533	9.280675211	9.126772015	8.975146113	9.368048198	9.086365438	9.175705862	9.236758406	9.131526604	9.337530378
1416116_at	7.319090537	7.241985304	7.239089006	7.184823922	7.067792535	7.156895949	7.287504687	7.15461627	7.333097605	7.184823922	7.067792535	7.156895949	7.011273617	7.114141268	7.123656795	6.973058939	7.067792535	7.131894632	7.327510328	7.299964	7.127208867	7.009697652	7.187007661	7.159685602	7.217007437	7.295672791	7.237192644	7.366261734	7.467885989	7.356939468	7.44014068	6.490763671	7.393432627	7.538145568	7.146396639	6.84721866	6.451883385	7.018035866	6.867624159	7.029227235	6.421297794	7.215168577	7.168740004	7.262707917	6.973058939	7.067792535	7.131894632
1416117_at	6.531449026	6.529208407	6.556212289	6.618921068	6.72031452	6.643540043	6.663141282	6.558916112	6.568229553	6.618921068	6.72031452	6.643540043	6.752351028	6.493703142	6.690659954	6.986732949	6.654049358	6.820802336	6.762050634	6.736089188	6.624843689	6.605849692	6.654049358	6.553672415	6.503484115	6.625154091	6.429450591	6.699431024	6.642708963	6.653631655	6.954224654	6.7890254	7.280076634	7.149269548	6.790960031	6.213675678	6.393804508	6.804103651	6.720693449	6.797967854	6.941414556	6.808964001	6.804828924	6.646151934	6.986732949	6.654049358	6.820802336
1416118_at	9.688430996	9.775338507	9.485117813	9.316239823	9.241749443	9.381348013	9.729254683	9.591216156	9.536543909	9.316239823	9.241749443	9.381348013	8.545121966	9.484821938	9.578278969	8.539834827	9.194551615	9.066367381	9.718041722	9.931638136	9.748146036	8.908330517	9.697836031	9.747611785	9.735790722	9.772229762	9.869693096	9.49594186	9.651213278	9.895154461	9.251502691	9.324323925	9.093918776	6.876149628	6.120401553	9.187725325	9.492404448	9.694847828	9.370947121	9.521904003	9.494815134	9.155741201	9.442676707	9.657208164	8.539834827	9.194551615	9.066367381
1416119_at	12.20445814	12.0941782	12.07586401	12.01665654	12.03537044	12.06296456	12.10683676	12.0797782	12.08316761	12.01665654	12.03537044	12.06296456	12.03623045	12.01727917	12.09279252	11.95547923	12.04709917	12.048129	11.93878836	11.9249999	11.76066132	11.97029165	11.9516303	11.90538306	11.96859559	12.06470543	11.97657193	11.97245648	12.05186535	11.98853852	11.60199813	11.54514808	11.41142745	10.48190413	10.54809755	12.58474617	12.18543519	12.31919877	12.71620188	12.64343895	12.6540581	12.09024152	12.09826876	12.23434279	11.95547923	12.04709917	12.048129
1416120_at	11.0365028	11.00662726	11.0743993	11.20384886	11.17433801	11.31445929	11.19001131	11.26830803	11.10774687	11.20384886	11.17433801	11.31445929	10.98095517	11.10250064	10.7381556	11.09511658	11.23965555	11.2224005	10.26296719	11.38000026	11.24161182	11.34151893	11.47889713	11.5900277	11.1791092	11.2760717	11.17452095	11.42199656	11.41389884	11.33896243	10.37492791	9.768202978	10.18521042	8.035604004	7.458871999	8.421231047	9.051380367	8.780140377	8.457188639	8.330534929	8.223693789	11.03668876	10.85943357	10.90873759	11.09511658	11.23965555	11.2224005
1416121_at	6.903163708	6.881623025	6.864934953	7.026746105	7.035547719	6.739005485	6.975641952	6.900323607	6.878055774	7.026746105	7.035547719	6.739005485	7.127632673	7.165194519	7.272160039	7.089412522	7.062426994	7.071215819	7.121466818	6.92762317	7.466443677	7.412232411	7.553536965	7.593905642	7.157823239	7.052003148	7.185949408	7.134208556	6.966311977	6.85925828	6.720584036	7.09499794	7.123050425	6.903955333	6.656577864	11.13022228	9.783151029	10.33446483	11.49153774	11.87358785	10.80106092	6.914056509	7.128409382	7.028000228	7.089412522	7.062426994	7.071215819
1416122_at	10.64998835	10.54358559	10.36427709	10.83353791	10.88747302	10.74036514	10.71932736	10.83137108	10.85407223	10.83353791	10.88747302	10.74036514	10.75599096	10.76170445	10.62072373	10.46824085	10.75734488	10.62121999	11.45186686	11.95013572	11.41525417	11.34929439	11.44406237	11.6968668	10.85982714	11.01733993	10.80243896	11.29179994	11.27078437	11.24431763	11.86930411	12.65419897	12.12769272	9.458828822	6.847557758	8.298866623	9.439171906	9.43948408	9.493554828	9.751459838	9.555173056	10.59043169	10.25464545	10.41985476	10.46824085	10.75734488	10.62121999
1416123_at	5.578498119	5.545932504	5.207331096	5.535970453	5.779251954	5.321133569	5.69876111	5.583665357	5.437067699	5.535970453	5.779251954	5.321133569	5.151302564	5.464383561	5.325412028	5.082848566	5.59411919	5.368919696	5.378652429	6.306830783	5.693691812	5.540761232	5.811270097	6.329139338	5.910146471	5.736748898	5.586012404	5.953769353	5.633644607	5.83544227	7.248658362	8.631026627	8.058572681	5.747555079	5.082452425	4.989494584	5.558858782	5.431038337	5.533899888	4.913554977	5.105162464	5.233997626	5.00113751	5.1543271	5.082848566	5.59411919	5.368919696
1416124_at	6.182055126	6.274607739	6.108828514	6.300074073	6.310500643	6.507151437	6.314181101	6.224142556	6.233813876	6.300074073	6.310500643	6.507151437	6.099300751	6.400988569	6.215814164	5.570891728	6.183883688	6.2317776	5.470257981	6.820167042	6.603491258	6.085210503	6.964953575	7.254617029	5.644780978	5.691371726	5.698534125	6.129532903	5.906063734	6.124729411	6.420347195	6.880205372	7.044711409	5.180541792	4.846500819	4.160986859	5.013551727	5.063404275	4.97799489	4.939160433	5.115618772	6.052205005	6.017982376	6.039138417	5.570891728	6.183883688	6.2317776
1416125_at	9.955206378	9.768299825	9.627193656	9.825187179	9.850327954	9.81528072	9.801629201	9.657447376	9.506252869	9.825187179	9.850327954	9.81528072	9.531337898	9.717909234	9.735287088	9.534228523	9.820683893	9.824421237	9.773034637	10.15764555	10.16176919	10.05487996	10.12643235	10.27884303	9.982955203	9.976414398	9.987911885	10.20393698	10.06501147	10.0761218	9.179593939	9.352767848	9.037721668	8.281518369	8.17709987	10.50004846	9.161589399	9.211902748	8.22741674	8.446973374	8.136814195	9.588833094	9.591014722	9.652593848	9.534228523	9.820683893	9.824421237
1416126_at	9.494613714	9.375548026	9.299084738	9.530483784	9.462555208	9.473046998	9.476014482	9.237224437	9.296467194	9.530483784	9.462555208	9.473046998	9.219591943	9.100491523	8.976941381	9.335917631	9.339865926	9.234268257	8.758913386	8.88643383	8.70098559	8.885595361	8.846855532	8.961446441	8.82442563	8.668265167	8.743403645	9.002998564	9.049929686	9.000804394	8.299330007	8.546271405	8.298979925	7.768396488	8.024203962	8.033025943	7.806545622	8.310415263	7.903007689	7.943791393	8.017556911	9.119413951	9.131910788	9.10466587	9.335917631	9.339865926	9.234268257
1416127_a_at	9.342221366	9.214582265	9.322992	9.058792355	9.138749521	9.251709037	9.243017406	9.141317306	9.405140808	9.058792355	9.138749521	9.251709037	9.242435403	9.187402318	9.19763432	9.125723133	8.919409885	8.915108406	8.968292026	9.293713747	9.247838467	9.15800374	9.260388685	9.145120627	9.148127579	9.162591895	9.097271234	9.129765831	9.076196555	9.100343955	9.104898263	8.343100328	8.591573744	8.070638288	8.369289961	8.019669842	8.571801091	8.392435444	8.134421527	8.067373843	7.974694801	9.170297693	8.791616942	9.19146024	9.125723133	8.919409885	8.915108406
1416128_at	7.79438668	7.838455015	7.845367896	7.764033285	7.728250092	7.600605649	7.911987059	7.724843536	8.066671563	7.764033285	7.728250092	7.600605649	7.915798054	8.073515189	8.186325531	8.198303946	8.217620448	8.086094172	7.773345163	7.523058272	7.224555063	7.361857069	7.378854922	7.201197427	7.2196525	7.279060016	7.332955847	7.260435446	7.414960325	7.227181327	6.861849733	6.715534207	6.627932875	6.343797841	6.656077532	8.290760722	8.124682508	7.923674365	8.158845812	8.068984067	8.039696798	8.133876301	8.08358819	8.089886906	8.198303946	8.217620448	8.086094172
1416129_at	8.751883143	8.789638394	8.692387598	8.680130555	8.59406847	8.73833924	8.883454931	8.834187972	8.894577078	8.680130555	8.59406847	8.73833924	8.720750094	8.69767528	8.916595276	8.312163153	8.602637776	8.660589231	8.118840628	8.398336579	8.413025827	8.064103142	8.491953877	8.56617367	8.36993271	8.392943864	8.267961213	8.468590574	8.630908917	8.537827884	7.542528447	7.829335322	7.671496045	9.883988699	9.930539482	10.87821547	10.34926492	10.64769865	10.69456291	10.78718169	10.94925435	8.426933113	8.51538458	8.602237693	8.312163153	8.602637776	8.660589231
1416130_at	8.597820704	8.314474149	8.533058036	8.467560182	8.452864991	8.367802248	8.417742952	8.377294478	8.296639691	8.467560182	8.452864991	8.367802248	8.618443396	8.386514605	8.66175913	8.485820528	8.226588555	8.446312523	8.116338816	8.356474506	8.489127637	8.241036765	8.380289697	8.436275357	8.084975314	8.051461597	8.103006164	8.094590244	8.010897629	7.898139524	9.826664074	9.717497206	9.90885414	11.2230017	11.61064846	9.674825284	9.357110034	9.247950501	9.284491855	9.296714492	9.320056021	8.607590336	8.626119151	8.318010344	8.485820528	8.226588555	8.446312523
1416131_s_at	7.554911151	7.764957148	7.249852785	7.047991616	7.046545469	7.266005126	7.569929469	7.65700262	7.576579011	7.047991616	7.046545469	7.266005126	6.33130578	7.189711293	7.094245197	6.320177094	6.836548311	6.588622705	6.166485361	6.244540808	6.338028267	5.742924823	6.221135477	6.698681627	6.035748495	5.942864888	5.91550236	5.983466115	5.882555627	6.081471904	5.810837285	6.109136938	5.832588618	7.95536562	8.116684713	8.408633469	7.084344033	8.284954499	7.817369991	7.93967558	7.642071265	6.709497096	6.65087686	7.275709253	6.320177094	6.836548311	6.588622705
1416132_at	7.770564483	7.899014728	7.892805373	7.718370318	7.987320384	8.0271072	8.054344055	7.973525097	7.591883526	7.718370318	7.987320384	8.0271072	7.633221383	7.494076242	7.627666193	7.581590508	7.586725092	7.631691584	6.390109123	7.415078048	7.318066953	6.791245844	7.371400813	7.376829909	6.875435375	6.725095081	6.793387475	7.095956839	7.084374501	7.019231345	7.093476789	6.740318984	6.877679135	8.319850111	8.451828136	6.865530247	6.940683973	6.918852524	6.308877375	6.868703642	6.629107174	7.404811082	7.601810759	7.660441646	7.581590508	7.586725092	7.631691584
1416133_at	9.351685109	9.321881095	9.130537503	9.409572888	9.27934779	9.168697323	9.291246083	9.265790462	9.038332332	9.409572888	9.27934779	9.168697323	8.424146584	9.262908808	9.330356359	8.48672334	9.122358372	9.027650065	9.159942475	8.774306241	8.491414453	8.464868257	8.613964378	8.714150675	8.318102548	8.306376724	8.067888926	8.385641451	8.21487918	8.25411163	8.876795612	8.315178506	8.876426596	10.34214651	10.37451496	9.795501826	9.363483784	9.704368809	9.317981216	9.507409873	9.0323499	8.548666036	9.238731728	9.304331523	8.48672334	9.122358372	9.027650065
1416134_at	7.930464045	7.533735563	7.72634118	7.621645907	7.671893999	7.659382632	7.656830952	7.6702713	7.508663506	7.621645907	7.671893999	7.659382632	8.027534952	7.901480113	7.803123754	7.937946872	7.834316466	7.983720041	8.118023361	8.548605399	8.615040422	8.307337501	8.374421178	8.271091924	7.603890635	7.685711779	7.616286269	7.527624242	7.534330014	7.416614574	8.608241436	8.566716753	8.112982993	8.926645997	9.746849867	6.85133514	7.318148817	6.863642448	7.103188629	7.399994219	7.304022937	7.934768751	8.026833544	7.921856387	7.937946872	7.834316466	7.983720041
1416135_at	10.68915637	10.65957697	10.62840801	10.53106503	10.54467923	10.49133217	10.57949931	10.57460122	10.62219168	10.53106503	10.54467923	10.49133217	10.43737646	10.55123563	10.51528156	10.67197475	10.55116591	10.62387681	10.65605838	10.66768041	10.45172476	10.79298662	10.65459766	10.75095754	11.05476834	11.06081478	11.05441308	11.04500676	11.16983744	11.00174818	11.43540932	10.81897862	10.9925669	8.702608506	8.627520011	10.21132212	10.39158823	10.24197026	9.798421704	9.761437569	9.477976789	10.57463912	10.30183471	10.51581817	10.67197475	10.55116591	10.62387681
1416136_at	8.886229323	8.746939826	8.808111266	8.72174252	8.765425326	8.908194005	9.157854659	8.8837787	9.004101341	8.72174252	8.765425326	8.908194005	9.1076277	9.217313822	9.214349251	8.75060369	8.635221177	8.947224165	9.375223081	9.216302839	9.291853622	9.151042106	9.343186321	9.28252476	10.55714531	10.4872453	10.44023331	10.4402813	10.4669731	10.49298836	7.947232229	7.456653025	7.648211019	6.892678914	6.832530503	9.85934031	9.203519332	9.343235339	8.935859254	9.116678855	9.103418268	8.697871552	8.669092601	8.662812632	8.75060369	8.635221177	8.947224165
1416137_at	7.626867654	7.59048903	7.560355835	7.561937572	7.587286153	7.48579827	7.715037115	7.586974368	7.467987096	7.561937572	7.587286153	7.48579827	7.535932247	7.68381513	7.780814333	7.600950052	7.6151286	7.593560844	7.395259785	7.328632672	7.193441515	7.161778649	7.230958125	7.157173395	7.212469548	7.380160184	7.472125227	7.245498618	7.214229164	7.105624481	7.197332135	7.012153656	6.824886872	7.630722241	8.006562198	7.76061295	8.146526135	8.385527732	8.334331734	8.307531294	8.327716777	7.644852132	7.567182937	7.605920815	7.600950052	7.6151286	7.593560844
1416138_at	9.107646394	8.921193407	9.230828787	8.991274814	8.930890354	8.919960358	9.094814324	9.046434598	8.963975666	8.991274814	8.930890354	8.919960358	8.971493005	8.954912566	9.199457168	8.844483934	8.866899317	8.941212712	7.677933454	8.233881911	7.98061513	7.446292371	7.918212909	7.824504112	8.048004943	8.098222971	7.87079371	7.794099988	7.799792522	7.930067497	7.398802642	6.830852594	7.475119455	8.468771843	8.540368711	11.02588259	10.31347749	10.53054492	10.95195263	10.76079106	10.71716043	8.947239611	8.869536883	9.11565693	8.844483934	8.866899317	8.941212712
1416139_at	7.035221269	6.86898666	7.015585023	7.159553255	7.049775889	6.984510233	6.992073826	7.092502979	6.921169813	7.159553255	7.049775889	6.984510233	7.30122975	6.934125281	7.27113093	7.420964708	7.349398618	7.208468958	7.332669788	7.290491484	6.937897643	7.308227658	7.079016542	7.138038817	7.163509664	7.288815299	7.259851007	6.989409257	7.184114672	7.224901214	7.123050425	7.221664908	7.123050425	6.878988498	6.847821231	7.106950512	6.568406947	6.760405466	6.938197326	6.708517314	6.988036702	7.15806944	7.160937591	7.080274609	7.420964708	7.349398618	7.208468958
1416140_a_at	9.807216969	9.706608575	9.76003985	9.620659073	9.724825595	9.762412382	9.892013046	9.818757375	9.791514179	9.620659073	9.724825595	9.762412382	9.263890862	9.657094257	9.648041606	9.217573213	9.474525149	9.558520888	10.00136974	9.973877542	9.930754783	9.723231565	9.944475278	10.12297383	9.987863946	10.11452107	10.01800407	10.17433039	10.14850043	10.18828205	9.634509701	9.971795604	9.550171632	9.551299593	10.0318949	9.795181018	9.477918335	9.747982749	8.824434403	9.360404162	9.146056984	9.536292437	9.279836765	9.703696187	9.217573213	9.474525149	9.558520888
1416141_a_at	14.09209942	14.10134436	14.07005942	14.06193641	14.0883788	14.06667699	14.05242727	14.13881608	14.10504456	14.06193641	14.0883788	14.06667699	14.12045464	14.06364686	14.14994153	14.14919937	14.14881318	14.12688123	14.14266536	14.17640947	14.15227851	14.08927647	14.11848952	14.13344769	14.10868986	14.12045464	14.0656985	14.06155849	14.08065809	14.0835686	13.88715443	13.97098136	13.84219055	13.69918144	13.51649078	14.16795905	14.13529683	14.1966366	14.19053084	14.18626356	14.18364198	14.08643058	14.12779659	14.05814237	14.14919937	14.14881318	14.12688123
1416142_at	8.330776949	8.285502139	8.532944301	8.415085659	8.4396095	8.735197636	8.628087582	8.674760984	8.588346956	8.415085659	8.4396095	8.735197636	8.145950016	8.465431379	8.548730083	8.465431379	8.209489723	8.368093266	8.465431379	8.418499366	8.597802098	8.184215179	7.983353182	8.298928707	8.77429655	8.896725429	8.569134854	8.37049924	8.699819672	8.53959969	8.707414041	8.495090559	8.910732492	6.786114112	7.415041151	9.096953614	8.436613014	8.787102285	9.1439067	8.290889906	8.531980645	8.492200733	7.957431377	8.344973656	8.465431379	8.209489723	8.368093266
1416143_at	11.64977527	11.61722137	11.62611886	11.54117151	11.45769861	11.39828064	11.52403801	11.51703084	11.58397084	11.54117151	11.45769861	11.39828064	11.34837337	11.46521165	11.31467412	11.37220465	11.46719245	11.42991944	11.95595513	11.41038209	11.57279463	11.91618733	11.69584423	11.72712584	11.83880504	11.91033011	11.85128942	11.74210051	11.87421929	11.92801541	11.91372123	11.76847171	11.99239427	12.08461741	12.10529049	11.62217084	11.60633008	11.62106141	11.87847492	11.96947881	11.82951211	11.54280979	11.44300486	11.54682798	11.37220465	11.46719245	11.42991944
1416144_a_at	11.13881233	11.08844741	10.99020272	10.99621756	11.00175874	11.06972833	11.04828299	10.9794942	11.19457301	10.99621756	11.00175874	11.06972833	10.99038107	11.06627852	10.98807507	11.11060511	11.1219651	11.08147519	11.42087002	10.7409565	10.82051839	11.04102014	10.99727388	11.01936616	11.22059925	10.94051389	11.36594819	11.08564883	11.10933212	11.21431195	10.94742012	10.74279352	11.63066035	10.92257448	10.48681668	11.65530744	11.08631019	11.15685502	10.90779661	11.11595333	10.92955985	10.9451314	10.72178573	11.11243444	11.11060511	11.1219651	11.08147519
1416145_at	11.74575063	11.71938219	11.52394392	11.72476655	11.64587264	11.63428693	11.78148662	11.67364065	11.62088253	11.72476655	11.64587264	11.63428693	11.38791135	11.62269964	11.62269964	11.29443733	11.71238052	11.79121937	11.69178926	11.65560754	11.63780387	11.51505299	11.82918519	11.72322297	11.69032617	11.59816488	11.74893556	11.62269964	11.63265893	11.67671263	11.74226448	11.26293437	11.74524728	10.95237344	10.95166988	12.06325956	11.60254978	11.71988288	11.58449645	11.5000647	11.45999934	11.3354035	11.39103976	11.57365462	11.29443733	11.71238052	11.79121937
1416146_at	10.88789287	10.88438093	10.90179115	10.93772416	10.89032276	10.74511885	11.05836553	10.97051902	10.84015478	10.93772416	10.89032276	10.74511885	10.43465826	10.63617127	10.51834299	10.7002664	10.70381235	10.83927378	10.46665853	10.38967507	10.14720101	10.48228837	10.42468339	10.63617127	10.58521315	10.65525729	10.58750966	10.75293319	10.73877169	10.88187236	9.426816791	9.367956757	9.641042988	8.600487983	8.311217855	11.3104174	10.56793264	10.70734795	10.83639948	10.74069509	10.66892042	10.38719356	10.29736353	10.65852168	10.7002664	10.70381235	10.83927378
1416147_at	9.621703128	9.469240186	9.463095297	9.371548996	9.607109505	9.542241232	9.602769163	9.476280611	9.56997224	9.371548996	9.607109505	9.542241232	9.375260169	9.417779158	9.446954156	9.419511355	9.54373689	9.677710133	9.274948861	9.652603128	9.889614442	9.139311693	9.972753343	10.01506977	9.322499395	9.246187195	9.250544112	9.439859554	9.272793777	9.280933146	8.773782648	8.975696598	8.574554376	9.182888099	9.123363247	7.798532999	7.171704091	8.094086433	7.522919732	6.955802634	7.403280016	9.381025474	9.531974924	9.343303181	9.419511355	9.54373689	9.677710133
1416148_at	10.36580037	10.36302072	10.28743908	10.03912646	9.921560997	10.02398067	10.16313434	10.0826474	10.23137607	10.03912646	9.921560997	10.02398067	10.03316244	10.0285627	10.15985461	10.07371354	10.06174467	9.909387003	10.48918043	10.22684919	10.03031201	9.840537347	9.618224159	9.58600498	10.31819978	10.39166254	10.29518828	10.04047936	10.05429301	10.01780128	10.07371354	9.563840486	9.89662453	10.21667049	10.14779723	10.27035494	9.745628921	9.666573843	9.856211645	9.66729216	9.619530342	10.23233628	10.16944083	10.35138585	10.07371354	10.06174467	9.909387003
1416149_at	5.363653554	5.175511017	5.424854524	5.358896986	5.532101017	5.316157401	5.566287764	5.264723755	5.470310285	5.358896986	5.532101017	5.316157401	5.933674737	5.497297739	5.492245688	5.716038643	5.501959415	5.734601407	5.974356766	5.928179744	5.580268491	6.325165114	5.943452231	5.813595595	5.492828305	5.43476968	5.287483573	5.589886494	5.177815859	5.313327986	11.16958266	11.18629055	11.36189821	9.879024457	10.07096657	5.162268396	5.387289791	5.545348257	6.734599926	6.45160177	6.906203731	5.363116119	5.807405308	5.287640771	5.716038643	5.501959415	5.734601407
1416150_a_at	11.58846523	11.64187187	11.44470424	11.47246662	11.35555982	11.47760064	11.54434318	11.51574563	11.44146634	11.47246662	11.35555982	11.47760064	11.15970283	11.40379743	11.42420102	11.21223509	11.31239212	11.366792	11.73907146	11.54018581	11.42308177	11.62375425	11.65845406	11.73054194	11.46661828	11.50186164	11.74910073	11.45789457	11.58082211	11.67508943	11.85768312	11.52424401	11.87264764	11.18399224	10.87980025	11.62277068	11.48848017	11.55840527	11.27548692	11.16133029	11.1514977	11.26325759	11.27677474	11.25606553	11.21223509	11.31239212	11.366792
1416151_at	9.349551172	9.340242978	9.272410019	9.215867358	8.959433996	9.092822275	9.177106754	9.269412957	9.495786086	9.215867358	8.959433996	9.092822275	8.549826089	9.103653753	9.16724735	8.848002155	8.8595534	9.060339373	9.659987714	9.457458099	9.28694867	9.178827014	9.697973428	9.709122931	9.586605303	9.421518227	9.720876176	9.440773932	9.515276943	9.734887417	9.367756355	9.007335662	9.784548288	9.026270731	8.654187458	7.594794667	8.931606592	9.140887513	8.535172645	8.396438983	8.552580024	8.861618233	8.615615783	8.9650624	8.848002155	8.8595534	9.060339373
1416152_a_at	10.45829963	10.4530464	10.43414346	10.28346632	10.27385325	10.29976594	10.47815492	10.41946742	10.31651034	10.28346632	10.27385325	10.29976594	9.909717218	10.43799813	10.19557003	9.949636172	10.27132772	10.37664007	10.31334837	10.53571173	10.49627758	10.32813447	10.75556596	10.71721123	10.61349305	10.75627853	11.01527658	10.57709102	10.66968482	10.84721765	10.24453535	9.59637924	10.54667424	9.897113288	9.711991842	8.499004002	9.504175897	9.620663929	9.200942853	8.650739178	8.486438421	10.07908772	9.978608333	10.31866416	9.949636172	10.27132772	10.37664007
1416153_at	11.0963954	11.00992211	11.15075692	10.80728113	10.78273393	11.01242295	10.83015357	10.77992427	10.87965713	10.80728113	10.78273393	11.01242295	10.77288389	10.71208324	10.72414653	10.73825626	10.62863774	10.74946575	10.84389714	10.85159465	10.67709256	10.46207407	10.73395032	10.67772364	10.85566566	10.94940749	10.80032132	10.63979713	10.59868718	10.66101953	11.39815801	10.88055972	11.47459432	11.39696039	11.39078193	11.50453657	11.16280643	11.22217604	11.09301072	10.98857472	11.05644158	10.90198759	10.93081037	10.86200465	10.73825626	10.62863774	10.74946575
1416154_at	5.289420357	5.328794069	5.287769127	5.360359871	5.225632547	5.286520908	5.346931708	5.115877298	5.255665965	5.360359871	5.225632547	5.286520908	5.56254758	5.332704849	5.189986458	5.378609685	5.627863997	5.31887404	5.269053056	5.628273578	5.525159067	5.25994024	5.242463317	5.258725778	5.417662436	5.165974794	5.245904653	5.213229096	5.219247602	5.172806936	5.81938501	5.975440676	5.745664819	5.768270566	5.976471256	5.651812266	5.120815682	5.350203465	5.546519439	5.758693684	6.270357063	5.398894688	5.703199763	5.310843267	5.378609685	5.627863997	5.31887404
1416155_at	11.61389274	11.59166114	11.49157788	11.48373123	11.49516332	11.38123816	11.45003049	11.46919317	11.44915423	11.48373123	11.49516332	11.38123816	11.45135784	11.66477628	11.43381177	11.25094043	11.53989368	11.66356368	11.39576961	12.15453714	12.12032288	11.76541128	12.10285566	12.22612572	12.0457347	12.06529499	12.09994622	12.07065768	11.95946865	11.96259842	11.56535978	11.47925793	11.75399771	9.03083414	8.111882246	10.15870869	10.09264501	10.43035921	9.095542585	9.100709326	9.242709252	11.30485063	11.38375414	11.61309523	11.25094043	11.53989368	11.66356368
1416156_at	10.05749757	10.13474367	10.06957223	10.17026147	10.13942949	10.14281351	10.24843683	10.19608204	10.35051312	10.17026147	10.13942949	10.14281351	9.774364894	10.16494336	9.88242655	9.592607128	9.839584918	9.896158356	10.08846201	9.693879093	9.870746687	9.336674642	9.698450255	9.785128635	10.02483151	9.992649249	9.977958785	10.01246919	9.993819336	10.09776885	7.817641603	7.650730617	7.834232294	8.340630302	8.490937531	11.29756391	11.29263217	11.35347443	10.8915439	10.73334484	10.65235215	9.727921611	9.92559948	9.932098057	9.592607128	9.839584918	9.896158356
1416157_at	6.948384936	6.941825903	7.281108841	7.041756727	6.828369468	7.463990124	7.109860243	6.932354115	6.9094208	7.041756727	6.828369468	7.463990124	7.289585051	7.148631633	7.077549903	7.270246804	7.005914104	6.768107433	5.727738826	6.854582321	7.199311692	6.150107437	6.980673257	7.242660269	6.768107433	6.847479115	6.432221304	6.798901769	6.771327745	6.532715133	5.791431642	6.13050843	5.603783433	5.445274501	6.496120055	4.99188971	5.778070073	5.168727559	5.24235923	5.772942259	5.597587777	7.007180488	6.638028321	6.467133555	7.270246804	7.005914104	6.768107433
1416158_at	7.493981261	7.392657322	7.147281835	7.272162457	7.212665535	6.95549342	7.139480697	7.139389624	6.648913463	7.272162457	7.212665535	6.95549342	6.473602912	7.708973378	7.478976644	5.913463657	7.474253946	7.443556124	8.494521065	8.160010147	8.158603781	8.207251781	8.465110712	9.10499269	7.811692088	8.009647177	8.133560778	8.05515581	8.118693074	8.0830558	5.653630766	5.388596219	6.119095483	5.877372995	5.070696509	6.544599146	5.29577088	5.893608691	5.628802412	5.917107761	6.009495769	6.931714755	7.514636645	7.625499527	5.913463657	7.474253946	7.443556124
1416159_at	8.436225555	8.578577086	8.152334182	8.543937621	8.434728213	8.173874015	8.331665914	8.31798649	7.993244132	8.543937621	8.434728213	8.173874015	7.94038465	8.614184542	8.724648325	7.603015303	8.440609683	8.627433396	9.027733091	9.298590397	8.995341285	9.258587213	9.35593617	9.349612601	8.799465494	8.826463483	8.816690342	8.797528293	8.74753282	8.728688753	8.006603246	7.432863804	7.75475612	7.649506393	7.777476051	6.876215396	7.174175371	6.524820429	7.20842212	6.438943912	7.030606498	8.303302144	8.625912767	8.680937263	7.603015303	8.440609683	8.627433396
1416160_at	5.860246086	5.904190768	5.489229193	5.549152607	5.524665986	5.647455608	5.612442133	5.382653453	5.298271426	5.549152607	5.524665986	5.647455608	5.549020224	5.866331482	5.715040624	5.51209556	5.847920735	5.901755222	5.45601508	6.226102373	6.157598357	5.331483709	6.057494297	6.291321728	6.111759176	6.10262756	5.843873845	6.330146849	6.116185545	6.167330206	5.743375505	5.043853769	5.788180111	5.485130581	5.604448477	4.919691158	5.646328237	4.979303768	5.047071807	4.931200605	4.911427968	5.651720396	5.845608315	5.935188928	5.51209556	5.847920735	5.901755222
1416161_at	10.21129047	10.37293021	9.798544169	9.968452171	9.905817322	9.665372855	10.23821008	10.02019091	10.02822178	9.968452171	9.905817322	9.665372855	9.441439573	10.27385682	10.10459085	9.553353894	9.973519082	10.09713583	10.48104482	10.10855336	9.893248271	9.841630633	10.05585532	10.16122691	9.951847078	9.794785859	10.12812057	9.939996496	9.861073646	10.0948616	10.11318544	10.27108777	10.3274826	10.00915994	9.669437322	10.73363594	10.59778647	10.67730159	9.678798733	9.662621272	9.564698892	9.718989389	9.861690921	10.33396825	9.553353894	9.973519082	10.09713583
1416162_at	9.768890986	9.78679923	9.784428494	9.650075046	9.740364534	9.712557332	9.762757772	9.760352687	9.374970001	9.650075046	9.740364534	9.712557332	9.497961944	9.668696223	9.723643327	9.346054901	9.742393794	9.460795262	8.866916664	10.20148512	9.987442375	9.568680902	10.12637687	10.29138951	9.614340105	9.610401814	9.530563097	9.628907703	9.691049975	9.598677979	10.49757128	9.919213873	10.54983024	9.576318688	9.434327091	9.338363055	9.516166219	9.138683424	7.326539938	7.4060625	7.251061411	9.56065243	9.454658605	9.704726421	9.346054901	9.742393794	9.460795262
1416163_at	9.125446155	9.073589297	9.190784875	8.969507348	9.076386829	9.224198247	9.176640348	9.250434945	9.25882752	8.969507348	9.076386829	9.224198247	9.120497098	9.081004323	8.899659618	9.037923911	8.936175906	9.122844086	9.442418894	9.448254019	9.29109657	9.518672227	9.468814518	9.587142773	9.384370149	9.484893264	9.587969523	9.45191249	9.418156846	9.654364401	9.629660583	8.94765435	9.410841081	9.386014541	9.680149768	10.12584705	10.3118161	10.02215319	10.2245077	9.800290198	9.791020442	9.117561072	8.763330926	8.849471949	9.037923911	8.936175906	9.122844086
1416164_at	7.298747998	7.094112576	7.147382148	7.202030336	7.321903856	7.158784916	6.965385711	6.710970191	7.018348231	7.202030336	7.321903856	7.158784916	7.453402519	7.112697711	7.549534851	7.680914089	7.303485807	7.411366709	8.145378416	8.039687509	8.047856282	7.784790453	7.798653923	7.874229711	7.831917825	7.86427773	7.790021032	8.029037926	7.927172822	7.819248196	7.452799412	7.441647882	7.52685471	8.4409154	8.718515392	10.12737102	9.884525789	10.04930073	9.319451491	9.702976605	9.162088309	7.378734745	7.762801911	7.208048187	7.680914089	7.303485807	7.411366709
1416165_at	8.534125701	8.516404736	8.566528253	8.518180047	8.265436112	8.656807627	8.486291537	8.612278115	8.71408722	8.518180047	8.265436112	8.656807627	8.659800076	8.457533805	8.45444062	8.172315668	8.328430573	8.521921099	9.081077436	9.322422144	9.024849046	8.857578658	9.03439734	9.062253724	9.10225716	9.083604191	9.084968935	8.916283649	8.864936508	8.920854098	9.940761123	8.933614917	9.838064539	9.1167359	9.14063902	10.57912418	9.06604759	9.225201018	8.936254531	9.065746712	8.756025812	8.359717206	8.240867264	8.433543199	8.172315668	8.328430573	8.521921099
1416166_a_at	8.227470162	8.182214556	8.04716697	7.855630384	7.714069808	7.825850872	8.016827197	7.790002609	8.091041403	7.855630384	7.714069808	7.825850872	7.636529558	8.211515783	7.95537677	7.720414761	7.808748611	7.863234781	8.374918095	7.779983732	7.521206449	8.0248744	7.800116258	7.961308502	7.793544652	7.790038202	8.324549228	7.765863626	7.911790921	7.94266522	7.692060012	7.186868623	8.179709766	6.323910591	6.225885567	7.997089905	7.591946466	7.80667421	7.619219186	7.7163659	7.208802472	8.038100061	7.792276423	8.287215991	7.720414761	7.808748611	7.863234781
1416167_at	11.62430694	11.57340337	11.55282339	11.62700678	11.57126387	11.59004887	11.63079753	11.54285403	11.47832748	11.62700678	11.57126387	11.59004887	11.38488712	11.41500729	11.46697337	11.49698472	11.47917414	11.52771073	11.91513306	11.63219609	11.62877698	11.7110828	11.5724129	11.55787872	11.70546104	11.62821661	11.54155603	11.5566415	11.62161317	11.627233	11.81090931	10.39579936	11.2999145	9.485844425	9.100029791	11.0136769	11.15398165	11.25978963	10.67907436	10.68861893	10.52918438	11.44133329	11.57852446	11.5115043	11.49698472	11.47917414	11.52771073
1416168_at	6.963865203	6.820754051	6.817862624	6.846632651	6.722732829	6.660451171	6.549527212	6.494923074	6.762532658	6.846632651	6.722732829	6.660451171	7.169021459	6.947699893	7.023600468	6.810362111	7.118484601	7.168446619	8.873940177	9.215546124	9.211977364	8.933998146	8.767338734	9.009115611	9.628561134	9.797888539	9.682421492	9.680898197	9.761715225	9.580361038	5.871084667	6.010900819	6.163895675	6.972624708	7.212695455	8.935743341	8.584275679	8.494188252	8.83414159	9.27664032	8.987269478	7.101589088	7.130771557	7.216758434	6.810362111	7.118484601	7.168446619
1416169_at	4.96418216	4.864493696	4.800430599	5.040790616	4.964644508	4.907590004	4.99952531	4.884264744	4.93452537	5.040790616	4.964644508	4.907590004	4.972611941	4.908691997	4.890957691	4.866406047	4.935447986	4.982143909	5.190276615	4.950332252	5.023177518	4.943842319	4.805023508	4.70107761	4.907590004	5.027158597	4.907590004	5.019469068	4.922351409	4.907590004	4.800249579	5.215843832	4.574490916	4.804654833	4.716827989	5.078725345	5.062552404	4.523417709	5.342232279	4.859462578	4.929986457	4.87592969	5.135526004	4.852339785	4.866406047	4.935447986	4.982143909
1416170_at	9.39157491	9.500092132	9.528947476	9.413949669	9.668032805	9.54037103	9.460981382	9.403786493	9.450225988	9.413949669	9.668032805	9.54037103	9.454743258	9.267363062	9.142244514	9.484703016	9.365974855	9.265661721	9.332206094	9.323520116	9.351875258	9.526179736	9.412002644	9.389006347	9.608095936	9.524174755	9.453975733	9.653624044	9.675668283	9.511114146	9.569599941	9.104008476	9.067561939	9.160593773	9.411075265	8.011851785	9.012047085	8.816701077	8.482715275	8.463263989	8.662331965	9.568077319	9.293222521	9.456041297	9.484703016	9.365974855	9.265661721
1416171_at	9.685917078	9.878994367	9.673767807	9.794708156	9.744623464	9.872063099	9.665166892	9.618207317	9.720452503	9.794708156	9.744623464	9.872063099	9.567210556	9.534524289	9.617423312	9.909296464	9.817893646	9.798330649	10.26371395	10.3717835	10.07651382	10.15663917	10.25629018	10.17317434	10.22557826	10.27704803	10.17589829	10.22701835	10.38163176	10.33258291	10.14273951	10.27518266	10.05407025	9.201324303	9.075607636	10.21544288	9.59124236	9.71653013	9.446925491	9.640859263	9.439242913	9.716664708	9.289151003	9.509902424	9.909296464	9.817893646	9.798330649
1416172_at	9.146403097	9.089120511	9.074963946	9.097961628	9.091352166	9.323702318	8.97898662	9.244349354	9.05968209	9.097961628	9.091352166	9.323702318	8.827660522	8.741684346	8.598343775	9.042277207	8.897884244	8.877197746	7.843238814	8.501444033	8.640324506	7.933071767	8.539025554	8.827250433	8.712102151	8.716461218	8.618166532	8.760880064	8.916553702	8.844513201	9.518612297	7.970934843	8.682600453	7.749395542	7.818641306	9.839978687	9.035833217	9.191359644	9.074839535	9.32425019	9.331365399	8.905451911	8.662390155	8.79941064	9.042277207	8.897884244	8.877197746
1416173_at	7.48868079	7.305229578	7.255049616	7.26893339	7.074462804	7.284676867	7.17985513	7.497306813	7.506435595	7.26893339	7.074462804	7.284676867	7.047175716	7.13805648	7.125586191	7.246435099	7.126003555	7.242918428	7.310491137	7.404868459	7.129602504	7.106756216	7.341067374	6.857664969	7.40703392	7.273360457	7.240851038	7.309703605	7.25366714	7.404446029	6.440232468	6.594072409	6.784674506	6.718635287	6.782811072	5.926587763	6.036356172	6.533808237	6.097635063	6.249718854	5.741180506	7.277805833	7.121124022	7.110969451	7.246435099	7.126003555	7.242918428
1416174_at	5.698319325	5.859628054	5.407264117	5.249774619	5.181383515	5.190546168	5.864993141	5.839252325	5.609626413	5.249774619	5.181383515	5.190546168	5.246493692	5.679617643	5.713738265	5.057883573	5.368906901	5.348287806	5.97791539	5.746221705	5.758122181	5.434909852	5.367833022	5.481476025	5.983785365	6.112803961	6.377368553	5.65355925	5.588814433	5.613253583	5.898768907	5.09576872	5.73347964	5.747568723	5.637008938	5.810907729	6.009981554	5.684701657	5.628515289	5.279752751	5.291035789	5.466890459	5.364216813	5.609236483	5.057883573	5.368906901	5.348287806
1416175_a_at	10.97488021	10.96409618	10.9454657	10.83737221	10.83758387	10.86532642	10.89742349	10.88958964	11.0305143	10.83737221	10.83758387	10.86532642	10.76212325	10.9930898	10.92518577	10.80817486	10.82913945	10.79942563	11.26315498	11.18674405	10.87620734	10.97008988	11.13456517	11.0988305	10.91879372	10.95779672	11.19369532	10.87379918	11.1307816	11.16627854	11.42518553	11.11693259	11.49021059	11.60212008	11.32565129	10.82413467	10.67402013	10.68383494	10.51931121	10.54132628	10.42000991	10.88859222	10.71912254	10.84556622	10.80817486	10.82913945	10.79942563
1416176_at	11.323078	11.26022904	11.18414206	11.22501139	11.27090864	11.11738474	11.25559671	11.23101783	11.23293991	11.22501139	11.27090864	11.11738474	10.71729274	11.2663408	11.28522588	10.82505593	11.17707677	11.42211363	10.87680492	11.43168877	11.4279557	10.88781858	11.6816118	11.6271303	11.47069933	11.56640138	11.60902256	11.46746466	11.52833303	11.43656486	11.40158306	11.09926447	11.77147846	11.17088383	10.76531863	10.66200869	11.28615712	11.2454852	10.81951611	10.75669392	10.4978056	10.85076622	11.07558803	11.22741973	10.82505593	11.17707677	11.42211363
1416177_at	10.59528066	10.49581745	10.4376312	10.48822206	10.5753423	10.56396977	10.41338157	10.59591224	10.49735846	10.48822206	10.5753423	10.56396977	10.34046045	10.38237485	10.29724271	10.34986952	10.49176235	10.3320833	10.89521278	10.84449357	10.62912682	10.67982386	10.85251591	10.86191076	10.835265	11.07216467	10.8378187	10.80828069	10.92861934	10.90877423	10.67598053	10.45849645	10.88093286	9.994302879	9.810647169	10.45000302	9.934187967	10.00721366	9.638119261	9.904593527	9.766346625	10.47073008	10.16472706	10.26635948	10.34986952	10.49176235	10.3320833
1416178_a_at	6.68242209	6.315276822	6.504637616	6.56528238	6.694145398	6.606544753	6.598355819	6.552675028	6.575287024	6.56528238	6.694145398	6.606544753	6.817475799	6.526712778	6.650856939	6.99782362	6.696310871	6.69837184	6.901300704	6.868911446	6.991742502	6.74890819	6.643424846	6.76412801	6.607934256	6.491268661	6.656087755	6.686340493	6.636152612	6.728952441	9.237158311	7.969347906	9.510525012	11.16494633	11.75699196	6.444874997	7.348444428	6.99280832	6.31092202	6.722007829	6.618735313	6.711178308	6.72140167	6.579027665	6.99782362	6.696310871	6.69837184
1416179_a_at	10.65532911	10.69874712	10.4895659	10.42917381	10.40038754	10.2659052	10.80112853	10.70987801	10.73341939	10.42917381	10.40038754	10.2659052	10.3902343	10.64234506	10.63861092	10.52416177	10.36427629	10.71298323	10.13899851	10.02285454	9.992699909	9.588152277	9.817130807	10.13992181	10.06560018	9.738493619	10.33802156	9.947215104	9.953617736	10.05886594	9.857014924	10.17759831	10.31963422	9.178637038	8.413752457	10.73761661	10.22732765	10.44662295	9.541362135	9.989890754	9.976292131	10.36626004	10.29701318	10.64695684	10.52416177	10.36427629	10.71298323
1416180_a_at	9.15341687	9.438024591	9.692564252	9.499654188	9.123329559	9.666671613	9.534209978	9.339800763	9.137840869	9.499654188	9.123329559	9.666671613	8.865814757	9.027745691	8.739065852	8.600879053	8.869072752	8.832791147	6.962539445	8.665907427	8.809292424	7.937645507	8.797555401	8.672455851	8.567201851	8.252372798	8.050625496	8.09720109	8.121523729	8.067658357	8.496085166	8.116545749	8.945134125	8.205195785	7.821012465	8.290407181	6.634079358	7.405803363	5.766275866	6.326666078	6.247752991	8.708165808	8.608535522	8.70364388	8.600879053	8.869072752	8.832791147
1416181_at	10.82445977	10.92914458	11.02244381	11.15771826	11.03820703	11.07191252	10.99791487	11.16283435	11.06619082	11.15771826	11.03820703	11.07191252	10.81247923	11.00176805	11.08512165	10.9438995	11.15525985	11.14106688	10.73524478	10.80947623	10.78571429	10.88117408	10.90099228	10.82633393	10.81024433	10.88477614	10.84325483	10.91859743	10.97191189	10.93441757	10.26690029	10.13284257	10.12016608	9.977919755	10.00267599	10.20078177	10.24118574	10.38273871	9.79939584	9.989267481	9.747902737	10.78729529	10.73068018	10.90356697	10.9438995	11.15525985	11.14106688
1416182_at	9.055538575	8.858698833	9.037055904	8.903823904	8.883087867	9.030633986	8.977339375	8.882189885	8.933318819	8.903823904	8.883087867	9.030633986	9.002102463	8.735137497	8.87810701	8.897234756	8.680519283	8.976123654	8.540631694	8.58545626	8.549529726	9.136049567	8.573372628	8.675554143	8.727132548	8.633212756	8.667264349	8.724936687	8.676776817	8.710330727	8.317065059	7.301823938	7.280076634	7.628118131	7.882354986	7.614946023	8.671684565	7.96890577	7.861649548	8.172311326	8.072149029	8.84115593	8.718028728	8.763989638	8.897234756	8.680519283	8.976123654
1416183_a_at	10.10034665	9.885678035	9.853791222	9.388149093	9.439546741	9.427017648	9.616155374	9.438247442	9.400410499	9.388149093	9.439546741	9.427017648	9.720936261	9.34838504	9.41170177	9.818882446	9.1553207	9.207418107	11.04360088	11.25686497	11.09502272	11.15850602	11.24508311	11.26015072	11.09665142	11.18838617	11.0858701	11.210302	11.20564885	11.07145808	10.92155056	10.73824012	11.18803875	12.65915879	12.75856265	9.900383393	10.29180379	10.12170309	9.715287143	9.67059774	9.779621352	9.804770751	9.849135868	9.404072385	9.818882446	9.1553207	9.207418107
1416184_s_at	12.4305551	12.38366352	12.33515781	12.37338624	12.34761426	12.42156417	12.46553888	12.36307399	12.20977279	12.37338624	12.34761426	12.42156417	12.04990202	12.28984224	12.34719199	12.12163113	12.34095855	12.4243155	11.46746773	11.84181762	11.77830045	12.18570983	11.82071737	12.15311473	12.13656207	12.08532691	11.92045481	12.20242632	12.06549981	12.06288602	8.461329125	9.00970608	7.766888865	7.894173875	8.409533605	9.556871527	9.377039126	9.134906715	8.606127353	9.006610006	8.846755011	11.98112634	12.36931355	12.20664196	12.12163113	12.34095855	12.4243155
1416185_a_at	11.05919732	11.05541128	10.92173593	10.82513749	10.73723927	10.9024148	10.87783879	10.89141323	10.93019362	10.82513749	10.73723927	10.9024148	10.54947033	10.75274927	10.56259809	10.83555395	10.77672931	10.65939645	11.1617197	10.84965313	10.8101722	10.92136784	10.76851801	10.7408397	10.98952936	10.99251117	10.97373865	10.98222593	10.87857466	10.93934418	11.23058461	10.65629284	11.25896693	9.979331485	10.28492214	11.03053516	11.04431757	11.09730837	10.87809564	10.86315614	10.61058853	10.91662178	10.78870661	10.85116018	10.83555395	10.77672931	10.65939645
1416186_at	8.188514831	8.391439778	8.075161056	8.192555698	8.195869339	8.113424009	8.144779313	8.42963411	8.203854282	8.192555698	8.195869339	8.113424009	7.202976961	8.429412614	8.277132625	7.146202543	8.350830032	8.255392701	8.050229841	8.44118827	8.272587132	7.917585193	8.443433002	8.484624808	8.400367694	8.35364477	8.288370526	8.303440303	8.221248677	8.37943946	8.02205054	7.727916608	8.373020278	7.942862676	7.722757158	8.937090034	8.882824185	9.002050299	8.142111423	7.839022674	8.065112224	7.646547588	7.990651877	8.311561662	7.146202543	8.350830032	8.255392701
1416187_s_at	8.693848976	8.86444535	8.8878888	8.844158218	8.525736336	8.675972951	8.755337663	8.491737893	9.052376173	8.844158218	8.525736336	8.675972951	8.092381233	8.817918955	8.571021894	8.460557242	8.784238208	8.714996596	9.07279871	8.627784344	8.574605869	8.816530415	8.969845978	8.937388038	8.920433666	8.790568085	9.242064373	8.772495522	8.882990103	9.010271234	7.8643313	8.245701701	9.504898548	8.871098295	8.449916497	9.470775005	9.333487734	9.722170076	9.402966518	9.299860999	8.939044544	8.520387568	8.550418399	8.781417882	8.460557242	8.784238208	8.714996596
1416188_at	8.001535983	7.949240376	8.121498459	7.90928592	7.914204192	8.05367494	8.110359867	8.074156396	7.955284804	7.90928592	7.914204192	8.05367494	8.235786106	8.287497355	8.1060733	7.999188409	7.881245274	7.899037251	7.74481393	7.919395448	7.966737649	7.821161922	7.867813521	7.97632206	7.785497119	7.851865146	7.855668978	7.715260382	7.816094277	7.77329812	8.011589855	7.497634167	7.872653828	7.638380266	8.295765147	7.067579417	7.147769929	6.953144913	6.975323259	7.076322267	7.743164854	8.155003111	8.087241603	8.152819693	7.999188409	7.881245274	7.899037251
1416189_a_at	11.53640108	11.64653762	11.54559597	11.54693224	11.74096041	11.54481315	11.69388337	11.70303794	11.80889877	11.54693224	11.74096041	11.54481315	11.77498973	11.7141732	11.51999087	11.71102142	11.62955601	11.68436174	11.09278442	10.96463396	10.88662125	11.00597934	10.92222186	11.03054372	10.97596736	10.88118097	10.93600478	11.05425952	11.0075635	11.2437307	11.12954414	11.2555089	11.05810876	10.2194665	10.23047553	11.49731511	11.20281701	11.53626737	10.9058861	11.32490129	10.67236362	11.70301645	11.31236301	11.62699544	11.71102142	11.62955601	11.68436174
1416190_a_at	9.070160974	9.213531119	9.400971341	9.204338402	9.213284792	9.282918619	9.483744666	9.391242276	9.458488737	9.204338402	9.213284792	9.282918619	9.154971417	9.238232823	9.088362062	9.206658512	8.978881681	9.128343607	7.659547272	8.616456621	8.748664376	8.445495091	8.616029334	9.017192749	8.560523112	8.400830318	8.331520916	8.668037906	8.398635745	8.5170375	8.851305707	8.242769658	8.195213838	7.121611412	7.944284308	5.912010429	6.722531212	6.213564669	6.460439155	6.327107404	6.035940658	9.080421273	8.562619583	8.898178249	9.206658512	8.978881681	9.128343607
1416191_at	10.56074737	10.47365485	10.76859611	10.54289036	10.55862749	10.87061597	10.74538556	10.72128979	10.71045156	10.54289036	10.55862749	10.87061597	10.80947368	10.6277796	10.53112603	10.65956475	10.56471138	10.55574471	9.093953373	10.1099019	10.21785111	9.926260458	10.09423049	10.0705722	9.778818593	9.798590035	9.513899002	9.840507647	9.845785249	9.741819607	9.818694247	9.08592747	8.977988247	8.287142158	8.747603267	7.430449015	7.228258136	6.954452775	7.019783414	7.408751365	7.640270803	10.42841368	10.3299352	10.3152192	10.65956475	10.56471138	10.55574471
1416192_at	8.199256255	7.996382324	8.052762505	8.058166513	8.082080682	7.747573859	8.085001163	8.080668643	7.934921272	8.058166513	8.082080682	7.747573859	7.480723152	7.789955134	7.775431457	7.810171013	7.922024833	7.785977739	7.650892029	7.35911359	7.588782187	7.720419104	7.651890048	7.637140234	7.717610037	7.786530257	7.734025114	7.775956105	7.831530757	7.896193634	7.695528798	7.555712399	7.667785505	8.329018343	8.883050199	8.112935553	7.969651246	8.361651575	8.307660009	7.860370324	8.279784479	7.630246675	7.974549872	7.738971143	7.810171013	7.922024833	7.785977739
1416193_at	6.503051712	6.395076934	6.496937789	6.470168285	6.496674436	6.450724415	6.4555482	6.198971126	6.368203746	6.470168285	6.496674436	6.450724415	6.749738473	6.408479405	6.506382652	6.899028146	6.659741551	6.272128697	6.636358252	6.400116672	6.227031212	6.717318376	6.285387373	6.279871761	6.334743245	6.41442855	6.463162392	6.335058638	6.277438388	6.450724415	6.314320741	6.715051667	6.387187321	6.199467305	6.22825212	6.220795895	6.226837114	6.193139302	6.603037458	6.437713162	6.578373326	6.843635119	6.514940231	6.417679634	6.899028146	6.659741551	6.272128697
1416194_at	6.382108793	5.995835466	6.223797836	6.338597324	6.290526221	6.19113416	6.076666528	6.24106838	6.248937048	6.338597324	6.290526221	6.19113416	6.754147027	6.288456953	6.296549667	6.543434046	6.502249137	6.524739995	6.222502436	6.211350212	6.317899334	6.653561918	6.134990947	6.118018257	6.094467692	6.180325349	6.102232713	6.136109724	6.105221724	6.036037096	6.153494607	6.182958183	6.164135797	6.169652701	6.186204253	7.273549968	6.910863776	7.237926765	7.214167522	7.082934701	7.241750011	6.453407191	6.390230943	6.255599073	6.543434046	6.502249137	6.524739995
1416195_at	8.535644385	8.269462366	8.537319471	8.467417535	8.565628301	8.375948854	8.466750629	8.397201658	8.33077878	8.467417535	8.565628301	8.375948854	8.754586911	8.338460194	8.615820121	8.783546289	8.496967838	8.34451399	8.749903513	8.69487563	8.827319285	8.773229721	8.549347322	8.577105626	8.552623894	8.552519256	8.425946022	8.618470256	8.52993977	8.496937842	9.408971405	9.34941891	9.106197757	9.281240837	9.60279039	9.536036966	8.647740288	8.963383378	9.125500001	9.200961166	9.112016032	8.69098048	8.826066448	8.535773933	8.783546289	8.496967838	8.34451399
1416196_at	5.005630385	4.799204513	5.000831849	4.957833447	5.018694164	4.923352258	4.971266858	4.878330785	5.118736914	4.957833447	5.018694164	4.923352258	5.074969611	4.9559803	5.005630385	5.160354634	4.853554464	4.934910414	4.940140945	5.018551356	4.967022091	4.895514438	4.982943863	4.85894043	4.960303166	4.847383708	5.114297083	5.039736593	4.927493953	4.901431503	5.516680954	5.470154513	5.111088294	5.000170242	4.883818409	5.773672158	5.477772552	5.523680239	5.02029172	5.688955769	5.083604648	5.005630385	4.975986527	4.862028215	5.160354634	4.853554464	4.934910414
1416197_at	10.90448313	10.89143828	10.9731502	10.92395645	10.94373892	11.11128252	10.89959739	10.86114351	11.01132771	10.92395645	10.94373892	11.11128252	11.02462619	10.76211753	10.54993013	11.0615464	10.800811	10.76091346	11.06265871	11.10975651	11.13707181	11.32719536	11.11082708	11.07592544	11.20417392	11.16747262	11.12086855	11.15207701	11.29871771	11.37117496	10.72522461	10.73701967	10.68686865	9.892821589	10.0020488	10.09904789	10.15892233	10.10072762	9.88124431	9.892298128	9.757656069	11.11355453	10.78716934	10.69222833	11.0615464	10.800811	10.76091346
1416198_at	8.617416082	8.753129917	8.884553523	8.662252572	8.504167599	8.822491208	8.900552048	8.655534465	8.520440258	8.662252572	8.504167599	8.822491208	8.596592004	8.524389661	8.610988606	8.633302325	8.453849372	8.651823054	8.916112369	9.177526474	8.947520738	8.864339064	8.861609858	9.278375253	9.021587678	9.0124839	8.952327463	9.067494271	9.052998229	9.063313934	7.75744	7.539514911	7.52627212	7.668455617	7.549420954	7.497856052	7.669714792	7.728117507	7.248395969	7.369795035	6.904958468	8.799547109	8.422128702	8.713918516	8.633302325	8.453849372	8.651823054
1416199_at	8.23113705	7.888937923	8.013343895	7.946165474	8.008409657	8.013046934	8.072580884	7.937403755	7.785115558	7.946165474	8.008409657	8.013046934	8.201682918	7.885295532	8.014774725	8.281000114	8.057526047	8.004617112	7.824353536	7.922410343	7.743036352	7.919768221	7.719374812	7.869412211	7.76893943	7.948203217	7.767828128	7.860336466	7.797437431	7.793714768	7.987543496	7.70131115	7.866353337	7.858430769	7.932408628	7.927752776	7.886225032	7.814753423	8.423952267	8.157137225	8.179461532	7.98805342	7.958523865	7.759544043	8.281000114	8.057526047	8.004617112
1416200_at	4.793811041	4.725250164	4.833409795	4.652618465	4.588043587	4.561563357	4.695430849	4.457820528	4.692988925	4.652618465	4.588043587	4.561563357	4.622911163	4.626862188	4.612715652	4.64140613	4.589997583	4.487455321	4.518372218	4.537212984	4.35452452	4.489172175	4.451174718	4.450966318	4.39064405	4.346021708	4.406111632	4.580326497	4.260474291	4.394693037	5.22352891	4.546506652	5.237107104	5.471736758	5.192870387	6.421925864	7.579144435	7.095885281	6.778060802	6.305520465	6.306727542	4.639518897	4.597313277	4.656386105	4.64140613	4.589997583	4.487455321
1416201_at	9.562775172	9.616921255	9.557918337	9.48761512	9.514803151	9.450068475	9.717368934	9.552931882	9.323135676	9.48761512	9.514803151	9.450068475	9.069504624	9.409461855	9.505607171	8.690824852	9.313578586	9.368665095	8.81526329	9.862067182	9.59221096	8.9885532	9.899767825	9.754930668	9.462217569	9.395960147	9.336877406	9.318912688	9.431899973	9.434437127	10.16386445	9.467861227	10.15330991	10.41131869	9.98990401	10.59274889	10.48925705	10.41395736	10.06036447	9.845550908	9.699198111	9.190729406	9.065803485	9.426776008	8.690824852	9.313578586	9.368665095
1416202_at	11.7298799	11.75465708	11.61648385	11.56031254	11.62947859	11.57901976	11.74909568	11.79627463	11.54343311	11.56031254	11.62947859	11.57901976	11.40389071	11.61467298	11.52111457	11.42736016	11.67818887	11.71219826	11.26947111	11.36571441	11.1083634	11.53448104	11.11791766	11.38610108	11.50959162	11.53434889	11.40918373	11.47277828	11.42614193	11.46249188	10.70450142	10.97612943	10.71454954	9.024748519	9.381074794	10.49738269	10.51439363	10.18102369	9.70522966	9.884089771	9.836358482	11.42904873	11.27608304	11.53501479	11.42736016	11.67818887	11.71219826
1416203_at	5.886029327	5.780948405	5.842755781	5.776935398	5.651669496	5.742003705	5.853925008	5.673475079	5.712553397	5.776935398	5.651669496	5.742003705	5.864940496	5.845101793	5.942936103	5.973502707	5.924985827	5.835777043	6.127521936	6.191357249	6.032075419	5.89965434	5.802322206	5.719239986	5.934955088	5.942977239	5.936342251	5.796689005	5.917673818	5.688725862	6.32022777	5.929566056	5.787770338	5.994181958	5.633478019	10.03540402	10.08130717	9.959933986	7.975731697	8.670695965	8.539952091	6.032932343	5.954821874	5.918360998	5.973502707	5.924985827	5.835777043
1416204_at	7.275799909	6.97685507	7.137792785	7.277599434	7.2445646	7.120371358	7.33921843	7.213113883	7.170847093	7.277599434	7.2445646	7.120371358	7.623766314	7.096258838	7.033001798	7.564347343	7.254300163	7.367923475	7.453624539	7.260596112	7.221584055	7.478916892	7.123240772	7.286169273	7.468877332	7.254985255	7.432896082	7.566880278	7.489757732	7.434655363	7.729505704	7.195365015	7.859179433	8.589774684	9.0741147	6.721009483	7.122852724	6.910300832	6.966202559	7.132295838	7.087624367	7.427662001	7.298784929	7.084127452	7.564347343	7.254300163	7.367923475
1416205_at	7.974226797	7.806792323	8.149305252	7.836454771	7.875688952	7.994826298	8.029807207	7.933132752	7.78191589	7.836454771	7.875688952	7.994826298	7.780159057	7.923067236	7.951132203	7.685761982	7.785123211	7.922571465	8.089800418	7.897157548	7.696600617	7.749932452	7.5492163	7.703850182	7.734327451	7.64089833	7.488431864	7.439958782	7.570432786	7.685540813	7.461579165	7.397825363	7.352385089	7.14059386	7.195918582	7.803185222	7.856375244	7.800120028	7.45262149	7.667466035	7.360449917	7.914153142	7.822215155	7.789822422	7.685761982	7.785123211	7.922571465
1416206_at	7.960563589	8.019472904	7.609546374	7.803730757	7.831346797	7.635285252	7.938408825	7.716676352	7.568781712	7.803730757	7.831346797	7.635285252	7.615856298	7.85227163	7.931733582	7.565158324	7.728592403	7.771648426	8.085184528	7.99099735	8.037607797	8.275492857	8.074525396	7.940181321	8.19527521	8.010125579	8.020419982	8.332497594	8.211461356	8.088069364	7.19003038	6.943652173	6.610029006	7.198172175	6.907776348	7.05849956	6.568942235	6.554787917	6.272710677	7.215554744	6.953248131	7.825789316	7.709969293	7.75210382	7.565158324	7.728592403	7.771648426
1416207_at	8.58475404	8.609876147	8.561507606	8.553688677	8.419644223	8.546845582	8.527260605	8.284965462	8.547961095	8.553688677	8.419644223	8.546845582	8.708536916	8.498570246	8.58475404	8.828968769	8.520546801	8.694004869	8.500433442	8.765801066	8.706997094	8.441074401	8.77342984	8.731098176	8.684038742	8.517090617	8.791998346	8.74854792	8.58475404	8.637183474	8.293738558	8.211007645	8.302390428	8.616034592	8.622252721	8.406108465	8.463242513	8.627666261	9.038863945	9.093070688	9.094283155	8.561460461	8.809574657	8.552131303	8.828968769	8.520546801	8.694004869
1416208_at	10.51775949	10.65586445	10.37424561	10.68902964	10.52913031	10.31269008	10.72043388	10.59199985	10.22890759	10.68902964	10.52913031	10.31269008	9.812074044	10.50450541	10.44370023	9.692804078	10.5017104	10.45008393	9.263987446	9.718724718	9.747336382	9.213187286	9.978382862	10.19372349	10.00843402	9.962869033	9.994943652	9.963960138	9.987422979	9.937971402	9.470499055	9.159447811	9.849686626	9.606898595	9.400771068	10.15077355	9.699764089	9.689153787	9.749692691	9.683504783	9.488440471	9.852683345	9.94848647	10.41631152	9.692804078	10.5017104	10.45008393
1416209_at	10.34957768	10.31723286	10.41246621	10.23964919	10.21856571	10.35603631	10.50626609	10.40498043	10.24890759	10.23964919	10.21856571	10.35603631	10.35279	10.54109328	10.44622608	10.11148313	10.43658741	10.30523449	9.880649225	10.09776092	10.05196428	10.06832254	10.00306562	10.14777862	9.903275384	9.85656881	9.802874581	9.822136169	9.768936578	9.710724159	9.823058141	9.299579388	10.02658849	10.54202967	10.692955	10.07641922	10.14777862	9.856004852	9.083729128	9.199253818	9.176220666	10.35906704	10.30001093	10.36852617	10.11148313	10.43658741	10.30523449
1416210_at	10.04197935	9.999176332	10.01132697	10.12158336	10.15041757	10.02894846	9.800908319	9.897315273	9.981897407	10.12158336	10.15041757	10.02894846	9.932462964	9.630203538	9.509668439	10.13704183	9.511702828	9.577289247	10.4318166	9.735968398	9.635405715	10.04799976	9.640323965	9.680601176	10.05311216	9.994570787	9.976580826	9.849533319	9.863456723	9.920250331	10.12793957	9.614913597	10.13621691	9.117710458	9.159626028	10.16213712	9.650809976	9.562288876	9.776147653	9.69356989	9.737623325	9.966258444	9.625154592	9.563137718	10.13704183	9.511702828	9.577289247
1416211_a_at	9.715626906	9.795549987	9.836995702	9.101076511	9.146774265	9.653792862	7.777192232	8.087764621	8.181325264	9.101076511	9.146774265	9.653792862	8.213457934	7.346910868	7.474102435	9.519995823	8.720596021	9.013530415	8.83694211	10.40406022	10.82499482	9.363394823	9.969762047	9.95609239	11.30713134	11.46770637	11.29216764	11.38314544	11.34185212	11.38507246	11.75444181	11.48029816	11.88938239	11.13840083	11.10799515	8.921542399	9.60481067	9.47246747	8.923321895	8.773086878	8.570278557	9.9342933	9.572918042	9.6609683	9.519995823	8.720596021	9.013530415
1416212_at	11.49352262	11.48844165	11.45174565	11.32371373	11.44179642	11.34539461	11.36672882	11.40207809	11.4360976	11.32371373	11.44179642	11.34539461	11.30315643	11.25290006	11.09042252	11.26368032	11.18242811	11.32535573	10.7986504	11.37463695	11.27627688	11.058427	11.35033649	11.46313961	11.49729483	11.54212942	11.60598012	11.53758208	11.51615251	11.53568952	11.23281876	10.80475278	11.37006384	10.00784839	9.619180869	11.66663962	11.25674257	11.28300461	11.09901331	11.04107133	11.05372352	11.31206106	10.87293995	11.3463573	11.26368032	11.18242811	11.32535573
1416213_x_at	9.775562828	9.696888921	9.747882395	9.499760659	9.62656726	9.72066581	9.792089903	9.742988318	9.741963152	9.499760659	9.62656726	9.72066581	9.643770078	9.723795763	9.612107423	9.453253808	9.462768923	9.756789853	8.323235519	8.813581915	8.772603063	8.41479339	8.904959664	9.074555745	9.006692771	8.993725327	8.785294755	9.068509687	8.9311187	8.932327397	7.880622774	7.790850062	7.715807825	7.505665847	7.66820546	7.89885588	8.053597145	8.277952592	8.18817794	8.036668429	7.747380478	9.399772256	9.432465531	9.498853113	9.453253808	9.462768923	9.756789853
1416214_at	10.62959412	10.67164787	10.57889093	10.64277522	10.67396834	10.67578566	10.62835201	10.5337615	10.61008952	10.64277522	10.67396834	10.67578566	10.3055462	10.43652548	10.54168481	10.4066637	10.34023146	10.49584435	10.22741257	10.62700552	10.46707647	10.11392169	10.61664561	10.69729683	10.45464588	10.36393153	10.30985769	10.48798111	10.54400534	10.51463266	9.905146538	9.805357647	9.764102607	7.421924672	7.043188366	9.467180171	9.730710043	9.719133237	8.796119026	9.05359146	8.734776629	10.45431716	10.51871295	10.50739619	10.4066637	10.34023146	10.49584435
1416215_at	7.778619352	7.807475842	7.713781712	7.312350492	7.614262729	7.583828062	7.792123125	7.461516552	7.639869188	7.312350492	7.614262729	7.583828062	7.361032241	7.585317268	7.699709115	7.160926127	7.404879085	7.437289982	7.257511875	7.566672353	7.636608726	7.183737	7.557102901	7.609835533	7.636608726	7.518389386	7.631721382	7.480545915	7.636608726	7.478507852	7.660087473	7.78804431	8.162957439	8.302205117	8.430920478	8.510826493	8.12707492	8.388591432	7.61675837	7.743173087	7.726436799	7.564649764	7.600246919	7.733924316	7.160926127	7.404879085	7.437289982
1416216_at	9.555388917	9.502185044	9.453285276	9.545614264	9.529897269	9.554158117	9.45716051	9.430091016	9.366701337	9.545614264	9.529897269	9.554158117	8.977336955	9.198540855	9.282534746	9.104640855	9.328494711	9.299429321	9.40639298	9.203299211	9.147301038	9.151485951	9.092266169	9.295506262	9.268739828	9.254648236	9.171610565	9.373257369	9.444560264	9.328494711	9.097775764	9.160471803	9.17967713	8.863105455	9.017699402	10.1869014	9.681501643	9.848338292	9.917595471	9.855174355	9.643316705	9.311814445	9.254661213	9.304854589	9.104640855	9.328494711	9.299429321
1416217_a_at	13.13610809	13.14017256	13.311564	13.20083123	13.12749395	13.29571572	13.11685947	13.09029344	13.25623667	13.20083123	13.12749395	13.29571572	13.34996057	13.05421934	12.93446254	13.31793425	13.02972717	13.01266669	12.9335315	13.43462957	13.47205149	13.08253551	13.39621474	13.40582349	13.27359419	13.25623667	13.38941678	13.23287891	13.25623667	13.30965148	13.56890308	13.61539588	13.54938152	13.36766127	13.31815668	13.23365353	13.33073343	13.25518239	13.14748938	13.05307053	13.26493858	13.27500801	13.00273891	13.04282398	13.31793425	13.02972717	13.01266669
1416218_x_at	8.318325388	8.401528756	8.661742502	8.466649993	8.3893657	8.788084164	8.346284651	8.374526974	8.729993758	8.466649993	8.3893657	8.788084164	8.607173698	8.171405436	8.270972891	8.649493553	8.301463661	8.400397662	8.152453751	8.535489622	8.507961341	8.393044	8.517667542	8.484063144	8.5168283	8.359361975	8.30913616	8.554073372	8.514433428	8.536360785	8.669211224	8.357053904	8.685588746	8.252851635	8.313343644	7.74051392	8.196195979	7.732907759	7.918465931	7.957375107	8.328388616	8.501908982	8.203297479	8.272285874	8.649493553	8.301463661	8.400397662
1416219_at	13.39934518	13.29787303	13.36884111	13.35194947	13.26501048	13.24216887	13.32966692	13.30885408	13.23948583	13.35194947	13.26501048	13.24216887	13.20601732	13.13548817	13.21783607	13.21253615	13.31607149	13.24762166	13.47507903	13.341115	13.28252328	13.31220392	13.27766125	13.26142367	13.43314871	13.37453472	13.36399597	13.32598917	13.3155262	13.2248535	13.36456511	12.94414633	13.30316665	12.70737101	12.60961401	13.53013886	13.42196254	13.45714348	13.31076753	13.23846658	13.19055477	13.15539556	13.30709197	13.32628969	13.21253615	13.31607149	13.24762166
1416220_at	10.8358211	10.84127667	10.69039838	10.72998272	10.71719301	10.70084234	10.80896909	10.69302006	10.85397597	10.72998272	10.71719301	10.70084234	10.6836642	10.74717123	10.78810576	10.67213976	10.65486659	10.69788762	10.58571873	10.39434923	10.48472694	10.33391848	10.37684302	10.39217655	10.5370366	10.48554433	10.55160126	10.55111955	10.42550913	10.44256397	11.03786563	10.2333573	10.81312094	10.5079464	10.70774196	11.49384555	11.39426687	11.37936317	11.31734014	11.26799268	11.1716727	10.67648287	10.75804222	10.79738332	10.67213976	10.65486659	10.69788762
1416221_at	9.782411656	9.740636341	9.598867218	9.769498579	9.72208037	9.75919682	9.967321736	9.877918646	9.895700008	9.769498579	9.72208037	9.75919682	9.721423883	10.09693679	9.890242486	9.11691775	9.627217663	9.484794589	9.236380663	9.960568903	10.00336346	9.34767071	9.939626171	9.964264865	10.25514494	10.21367897	10.27016442	10.0396114	10.01363396	10.01498797	9.570445231	8.813128102	9.451016901	7.012045352	7.496946999	11.97361291	12.26515552	12.38941422	11.28538836	11.53261304	11.3548755	9.420880444	9.518241519	9.488172873	9.11691775	9.627217663	9.484794589
1416222_at	9.543190893	9.422543056	9.601260406	9.311582314	9.238457425	9.25147756	9.27664061	9.265968467	9.340238704	9.311582314	9.238457425	9.25147756	9.324977259	9.377257769	9.489935834	9.257405385	9.498232526	9.35420233	9.61995085	9.705242984	9.771997971	9.778864871	9.862475176	9.864343672	9.635938191	9.683935284	9.607606859	9.792353969	9.950255314	9.906197877	9.12672899	8.901120742	9.035646513	8.882403723	8.991538916	9.422449034	9.976657611	9.65913496	9.652976689	9.666464984	9.527984146	9.708330771	9.543190893	9.681227763	9.257405385	9.498232526	9.35420233
1416223_at	9.030639225	8.952655418	8.939105035	8.881318447	8.961393523	9.056818807	8.740194567	8.906660952	9.002266966	8.881318447	8.961393523	9.056818807	8.942071466	8.914906705	8.964929878	9.007097506	8.821585677	8.699664589	9.016196681	9.291646729	9.366531516	9.380336449	9.21554044	9.227037806	8.895778426	9.150087216	8.934715419	9.124484144	9.026326753	9.029584945	8.734669376	9.089237921	8.66260609	8.915479927	9.006133159	8.938441619	9.18337816	9.133975588	9.689204123	9.584554316	9.416932424	8.877330442	8.89220979	9.029542115	9.007097506	8.821585677	8.699664589
1416224_at	8.066853548	7.808283011	7.925438722	7.82178754	7.884186791	7.958767823	7.842825166	8.054920115	8.048535617	7.82178754	7.884186791	7.958767823	8.01433863	8.044104429	8.044903206	8.14010104	8.180460043	8.227137765	8.660155565	8.615510331	8.34777854	8.740655731	8.460217586	8.477414747	8.299185768	8.553707331	8.553427976	8.68626823	8.518409151	8.573507051	7.993708515	8.062501835	8.159282843	8.015874387	8.323566949	9.199188994	9.011784432	8.460766403	8.267127398	8.037679757	8.481565144	8.085829488	7.953730119	8.080571812	8.14010104	8.180460043	8.227137765
1416225_at	7.31687895	7.436281894	7.246293341	7.412740163	7.393058466	7.249198192	7.523001112	7.251015683	7.304321827	7.412740163	7.393058466	7.249198192	7.452056187	7.566830919	7.625985686	7.53967505	7.592692651	7.514555718	7.685462764	7.480860985	7.240190253	7.645109802	7.247186875	7.226162956	7.334609648	7.451138525	7.757019096	7.669373424	7.62579566	7.733798324	7.385318059	7.570488502	8.051411955	7.685946493	7.339164063	8.049025145	8.774125444	8.178201017	12.00125404	11.63942474	11.86773253	7.600782436	7.608111072	7.645383768	7.53967505	7.592692651	7.514555718
1416226_at	9.127476773	9.09896385	9.062467096	9.011956807	9.072820964	9.032213575	9.442822334	9.288120421	9.23374531	9.011956807	9.072820964	9.032213575	9.601921389	9.409256441	9.384241106	9.04633531	9.147027332	9.311057951	8.496592368	8.957978923	8.812839957	8.776893686	8.360913026	8.364971063	8.916182202	8.833170593	8.867282299	9.078035036	8.800572185	8.820898831	7.823107804	8.231909987	8.207148589	7.291565803	7.353015995	10.38824829	10.40177864	10.14172993	9.401030413	9.46780524	9.299109233	9.41414958	9.161342317	9.25914946	9.04633531	9.147027332	9.311057951
1416227_at	7.184861941	7.222387951	7.329189986	7.399772191	7.403614558	7.325841242	7.494633297	7.43342952	7.256320827	7.399772191	7.403614558	7.325841242	7.668654747	7.518137361	7.55535723	7.783432692	7.543636026	7.720600788	7.479603336	7.286984811	7.233496579	7.307936234	7.381630257	7.212267535	7.453626257	7.413085417	7.552627615	7.537249519	7.381071088	7.431811438	7.390385618	7.470532945	7.423343532	7.244192266	7.056457524	8.06526551	7.870146354	7.692183036	7.815345664	7.981382605	7.94793783	7.537774211	7.576168083	7.355175598	7.783432692	7.543636026	7.720600788
1416228_at	10.36853455	10.49473488	10.53693285	10.54025996	10.47614498	10.57093256	10.48596574	10.4649344	10.5867412	10.54025996	10.47614498	10.57093256	10.4705087	10.28969538	10.23145292	10.69994927	10.15771651	10.39367375	9.776895743	10.28891048	10.05137973	10.12463496	10.24990475	10.27943245	10.43686215	10.18068217	10.25373886	10.43231551	10.51258535	10.38885831	10.80869234	10.1881912	10.57673746	9.950835708	10.24356663	7.517400834	7.623128099	7.161329041	7.476582317	7.303431116	7.373338153	10.52754835	10.0217087	10.30304659	10.69994927	10.15771651	10.39367375
1416229_at	8.974103676	8.896898544	9.29817405	8.650771316	8.689665241	8.939364223	8.868174748	8.696130124	8.791820344	8.650771316	8.689665241	8.939364223	8.782475718	8.900446116	8.914936376	8.6068688	8.771224854	8.86512753	8.760526248	8.936058133	8.8784994	8.767515402	8.930107788	8.996122405	8.339887208	8.392958858	8.338693407	8.310386696	8.439157288	8.373698755	8.197988185	8.013553674	8.092969459	8.448423463	8.5668497	8.123870512	8.209420917	8.27014018	8.718408213	8.910894274	8.428116193	9.117720907	8.982077304	9.002119619	8.6068688	8.771224854	8.86512753
1416230_at	9.361497656	9.196718334	9.447541719	9.088244025	9.034401774	9.260335281	9.098250567	8.962755525	8.904892139	9.088244025	9.034401774	9.260335281	9.12943601	9.120327765	9.251499782	9.087518258	9.073326301	9.31061522	8.78241995	9.212326761	9.272034149	9.076994235	9.19846137	9.172364795	8.740170312	8.835606177	8.72367233	8.724763504	8.874746126	8.678544057	9.043858901	8.612273854	9.266350767	8.888848432	8.928759791	7.738849727	8.335090245	8.079741975	8.33490485	7.685571552	8.088920124	9.307563275	9.340718556	9.261779401	9.087518258	9.073326301	9.31061522
1416231_at	6.860326444	6.764097396	6.830537021	6.866856469	6.806842569	6.949844995	7.134276826	6.863636834	6.81477982	6.866856469	6.806842569	6.949844995	6.648514306	6.609150344	6.853145567	6.617692756	6.679819603	6.758348596	6.967732486	6.74871363	6.640917613	6.835536979	6.74527414	6.747891246	6.644488578	6.697302271	6.618772955	6.822791947	6.838233423	6.807853941	6.41423796	6.774661976	6.562921471	6.05206785	6.019012683	6.457399269	6.58551868	6.371744372	6.180793004	5.997066229	6.409774423	6.521078132	6.59006372	6.65894833	6.617692756	6.679819603	6.758348596
1416232_at	4.129205851	4.139853462	4.138562692	4.547203596	4.245222401	4.320476289	4.363953729	4.412458226	4.475464142	4.547203596	4.245222401	4.320476289	4.345548554	4.465691077	4.379646002	4.598624555	4.517731167	4.510691903	4.421972504	4.607129458	4.264336373	5.503641412	5.022883645	5.128182128	4.255160769	4.258269422	4.367606187	4.265246439	4.281657632	4.320800591	6.759995867	5.998514996	7.539009545	4.836325749	4.720227402	4.225259878	4.180056932	4.568003781	4.424724258	4.404190708	4.445262508	4.206578147	4.20298284	4.222745329	4.598624555	4.517731167	4.510691903
1416233_at	11.93223055	11.81056968	11.98473201	11.8753391	11.85433942	11.96343395	11.92752123	11.79129474	11.82738855	11.8753391	11.85433942	11.96343395	11.85196792	11.6640481	11.64620831	11.90448586	11.72003064	11.70806088	12.08111436	11.97948012	11.85121039	12.13642717	11.86840113	11.94567162	11.99158131	12.03667112	12.04066528	12.07270125	12.03430927	12.03736133	12.14655958	11.86448634	11.86056603	11.09849016	11.28908922	12.29887455	12.40019741	12.41044703	12.70629172	12.56211786	12.68376647	11.93391035	11.80310944	11.74965259	11.90448586	11.72003064	11.70806088
1416234_at	11.38798683	11.36227215	11.37185956	11.32308322	11.28570441	11.37339272	11.48489769	11.43946667	11.37562207	11.32308322	11.28570441	11.37339272	11.255292	11.36636274	11.29243997	11.05164119	11.3993628	11.39183955	10.80400688	10.95959648	10.78303538	11.0564551	11.03568825	11.09296447	10.85213903	10.9217892	10.7955146	11.04195766	11.02515848	11.15584236	10.06801513	9.713243673	10.25394424	9.642843467	9.629041266	11.02747972	10.75965804	10.75424832	10.24638066	10.565507	10.26939573	11.17362097	11.02281782	11.19626567	11.05164119	11.3993628	11.39183955
1416235_at	10.75563996	10.70864999	10.89393683	10.7124849	10.81269568	10.80069998	10.84883138	10.90639463	10.84240769	10.7124849	10.81269568	10.80069998	10.76154515	10.73839535	10.70342765	10.72630289	10.82011442	10.87461766	9.549751286	10.25875493	10.18342938	10.40195728	10.38307641	10.47816585	10.05881932	10.02214405	9.997017871	10.16505541	10.21716676	10.14105795	8.828312236	8.411756563	8.552941834	7.530507212	8.068160501	7.332028322	8.149867082	7.616351491	7.108489577	7.93324353	8.089386189	10.57783729	10.50432852	10.49267829	10.72630289	10.82011442	10.87461766
1416236_a_at	6.579214926	6.826584342	6.820890973	6.464141595	6.467698758	6.629674947	6.762653557	6.802040094	7.140673505	6.464141595	6.467698758	6.629674947	6.319419071	6.572652836	6.871077839	6.19274882	6.853731028	6.74177979	5.810428333	5.635147455	5.522942009	5.305651306	5.704327508	5.484031836	6.454838703	6.623368311	6.563559733	6.319809967	6.848703449	6.980644212	4.755034127	4.582890582	5.203261002	5.206539043	5.748854707	9.306328402	8.63466361	9.019807174	9.69155317	9.462549431	9.482863167	6.386066758	5.972633018	6.473385791	6.19274882	6.853731028	6.74177979
1416237_at	7.311193237	7.318859162	7.344680983	7.256494207	7.3019421	7.253101317	7.406041112	7.193880974	7.315059256	7.256494207	7.3019421	7.253101317	7.406554078	7.218309844	7.502705078	7.24916399	7.115831088	7.249631577	6.840493388	6.93937393	6.902037802	6.71584719	6.777155369	6.711194907	7.168871695	7.189897752	7.093189397	7.171870716	6.98701964	7.096793532	6.511342327	6.894383723	6.383886526	6.749583439	6.451858471	6.410528223	6.42416358	6.700944032	6.962232867	7.024593848	6.96700062	7.353790489	7.323502273	7.060387081	7.24916399	7.115831088	7.249631577
1416238_at	6.835928967	6.797202045	6.657136574	7.033711572	6.786420795	6.831950719	6.88024164	6.699984993	6.699984993	7.033711572	6.786420795	6.831950719	6.649081297	7.153674482	7.335135409	6.236355819	6.712433852	6.860405197	6.369691692	7.409078026	7.173155969	6.745793962	6.838405121	7.114437284	6.735028537	6.873363277	6.875226011	6.89501827	6.612428745	6.411121849	5.664734243	6.099997998	5.872534121	5.00543461	5.555695674	5.551072032	6.788166433	5.460725274	5.740415703	5.347303148	5.410765781	6.499356828	6.930125757	6.966612982	6.236355819	6.712433852	6.860405197
1416239_at	10.18390743	10.22964367	9.956188157	9.922296467	10.08195401	9.681630108	10.24201903	10.42472427	9.363039651	9.922296467	10.08195401	9.681630108	9.613856483	10.55766665	10.38408091	9.017631073	10.51853869	10.57889023	7.381419355	7.416388899	7.21431043	7.112373823	6.647728956	6.679772125	6.574001685	6.824518594	6.706417779	6.699390913	6.772317322	6.544345497	6.456648364	6.294360685	6.177612506	6.047525207	6.567098897	6.445909544	6.823165765	6.536174653	6.973840639	7.022039643	7.254483218	9.558941973	10.37259814	10.56344608	9.017631073	10.51853869	10.57889023
1416240_at	12.49375699	12.44098786	12.40544656	12.4301866	12.33284094	12.3155176	12.59704784	12.46174359	12.40277562	12.4301866	12.33284094	12.3155176	12.17568716	12.39531076	12.38732533	11.97532482	12.40608286	12.37234015	11.676645	12.31770764	12.2664659	12.10449731	12.44995706	12.42485061	12.39804558	12.40961259	12.44678247	12.33108387	12.38244157	12.38716571	12.06519445	11.36341994	11.94276563	11.32571267	11.61266951	11.84836619	11.77615369	11.61136057	11.86860966	11.8036318	11.5982809	12.05052453	12.36974577	12.36667788	11.97532482	12.40608286	12.37234015
1416241_at	9.763143481	9.696742489	9.812289452	9.802514156	9.754923495	9.863889055	9.875881785	9.845042191	9.917280825	9.802514156	9.754923495	9.863889055	9.852089379	9.757284149	9.688212092	9.765267591	9.606498551	9.765267591	9.241087675	9.764897163	9.534261487	9.591179434	9.716191939	9.813796037	9.760713192	9.801538731	9.724122476	9.91503119	9.846054449	9.819629818	10.55252492	9.724679895	10.23009014	8.910184887	8.871303895	10.15689369	10.04962918	10.05005187	9.775435571	9.599263719	9.901938829	9.528351298	9.394969693	9.400855316	9.765267591	9.606498551	9.765267591
1416242_at	7.248145628	6.460554462	6.79466424	6.438471021	6.344988065	6.191315593	6.684988371	6.642005794	6.189520002	6.438471021	6.344988065	6.191315593	6.305539265	7.121137272	6.660412715	5.910694794	6.385315009	6.704201415	6.147772063	6.320678819	6.001645057	5.95988096	6.287707696	6.330562938	5.76374205	5.693681356	5.911235591	5.843366844	5.854948315	5.744164456	6.494687512	5.778477756	7.131571021	5.867116869	5.724936365	4.920378546	5.355693144	5.002944956	5.265426974	5.408961433	5.28192515	6.563924538	6.91173604	6.955700766	5.910694794	6.385315009	6.704201415
1416243_a_at	12.76131188	12.72977248	12.54532969	12.69035243	12.63534263	12.49284408	12.67921682	12.65240393	12.75168021	12.69035243	12.63534263	12.49284408	12.73139133	12.51103248	12.49139691	12.76960552	12.63796256	12.65659644	12.57992953	12.66912297	12.67508393	12.62757686	12.59958956	12.56849835	12.82473606	12.75605975	12.83459441	12.79136489	12.69277173	12.83433967	12.86000536	12.64525418	12.8079119	11.82045204	11.78933292	13.07436076	13.0077206	13.06529808	13.01074851	12.89282017	12.99344985	12.72405002	12.51770196	12.59756063	12.76960552	12.63796256	12.65659644
1416244_a_at	12.39443818	12.30315953	12.40113544	12.42554845	12.42710349	12.42737809	12.37852767	12.29521093	12.28418009	12.42554845	12.42710349	12.42737809	12.23926216	12.27536696	12.01598853	12.19750445	12.22960575	12.304198	11.75189269	12.33053562	12.10926291	11.95094283	12.17148799	12.24264595	12.29740609	12.28466559	12.32741083	12.31534606	12.36741661	12.33533855	12.92238618	12.29202598	12.9997018	12.47977498	12.17594132	12.75843918	12.38175422	12.43677207	12.59840485	12.20440947	12.34363804	12.13206081	11.94436101	12.15591122	12.19750445	12.22960575	12.304198
1416245_at	10.05079023	9.94776796	10.1616061	9.941134095	9.765381804	10.10950137	9.870608141	9.814321462	10.22439626	9.941134095	9.765381804	10.10950137	10.00292108	9.644770974	9.535657345	10.07562348	9.561296909	9.463814729	9.840521568	9.956564991	9.907721128	9.931517419	9.911576219	9.998486971	10.29615923	10.23502725	10.1850307	10.09790182	10.0795812	10.14818489	10.44768593	9.961067672	10.00299261	10.44525073	10.74167002	9.775602694	10.06733649	9.223111406	9.441523246	9.452961832	9.263255989	9.722304652	9.621323855	9.693409722	10.07562348	9.561296909	9.463814729
1416246_a_at	5.995647804	5.874813399	5.982814284	6.00982389	6.013405627	5.942120996	6.029005986	5.782973454	5.991444382	6.00982389	6.013405627	5.942120996	6.017657764	6.031690883	6.095676509	6.234239549	6.112215084	6.018646825	8.168847332	7.947878519	8.030622324	8.140092748	7.782462053	7.94954688	7.147998103	7.240767392	7.250596261	7.422232244	7.68753774	7.507013936	8.244518943	8.570752235	7.674971186	8.639996622	9.126676861	5.825219773	6.404326532	6.12070222	6.362666352	6.022350006	5.584435976	5.985784179	5.953559435	6.051362067	6.234239549	6.112215084	6.018646825
1416247_at	9.689994059	9.62720515	9.960519272	9.933821145	10.01565701	10.24329424	10.15030238	10.0716425	9.957703445	9.933821145	10.01565701	10.24329424	9.791587473	10.0257537	10.10295904	9.807884392	9.744389985	9.853691898	9.51374833	9.448479155	9.728634219	9.976751332	10.64695284	10.47851974	9.498766993	9.486934954	9.417121426	9.848404147	9.831392581	9.795628815	10.41616384	9.778716886	10.24273504	10.16825299	10.31590179	9.191508073	9.506662792	9.186212792	9.432367953	9.051770748	9.290072952	9.706709585	9.842172023	9.831392581	9.807884392	9.744389985	9.853691898
1416248_at	9.930751044	10.03048168	10.09574607	10.12148994	10.14866272	10.21586124	10.17327008	10.03702096	10.21707003	10.12148994	10.14866272	10.21586124	10.09098619	9.86970639	9.872784078	10.24068079	10.03611859	9.924346269	9.995611859	9.962877486	9.757218931	9.883971753	9.887306567	9.919724987	9.791374135	9.901038452	9.780085333	9.869073648	9.917190654	9.953898046	9.914025971	9.410094598	9.403195869	8.98411948	9.066388956	9.825698891	9.734692781	9.984171543	10.26177079	10.29333625	10.4093189	10.20341313	9.792565848	9.816739896	10.24068079	10.03611859	9.924346269
1416249_at	9.126418862	9.13889903	9.314216095	9.165470101	9.077068657	9.365647067	9.100469561	9.073762725	9.157517315	9.165470101	9.077068657	9.365647067	9.145003562	9.155554258	9.05934032	9.330452429	9.139861104	9.231123635	8.387617861	8.842426627	8.705337807	9.018030114	8.924464523	9.089292612	8.669313139	8.764954992	8.603522083	8.673717602	8.856476339	8.774634334	9.214375274	8.784816453	8.633047131	8.382052694	8.65464713	6.931254693	7.432403376	7.167626368	7.70962298	7.016949362	7.480000312	9.197146101	8.89064933	9.158336978	9.330452429	9.139861104	9.231123635
1416250_at	7.359963068	7.273078803	7.414500455	7.314050753	7.469148366	7.747921393	7.662448251	7.601745921	8.09860082	7.314050753	7.469148366	7.747921393	7.93981544	7.826981475	7.76721985	7.820872322	7.24632242	7.242608896	7.472388507	8.244322348	8.437407884	7.434532181	7.885709566	7.370502524	7.449946984	7.408040012	7.56000497	7.265680729	7.167571635	7.248587213	8.062693445	7.612680692	7.909436456	8.223344829	7.530414292	8.080995648	8.20396552	7.516164914	7.318080441	8.161054902	7.41500136	6.987517718	7.250462964	7.459991964	7.820872322	7.24632242	7.242608896
1416251_at	11.32352295	11.38548913	11.21284085	11.35502561	11.20747636	11.34879402	11.29376438	11.16943532	11.14294038	11.35502561	11.20747636	11.34879402	10.99795445	11.08382947	11.15049745	11.13765726	11.11325121	11.20653628	11.18205559	11.3554307	10.95124104	11.14441857	11.29047184	11.32990945	11.06221804	11.15194841	11.06478863	11.200256	11.19046073	11.24717178	11.02853711	11.04476651	10.96346894	7.73774782	6.058576064	10.24115256	10.55250774	10.84915564	9.382035432	9.46374552	9.283252846	11.15629263	11.17595618	11.19810417	11.13765726	11.11325121	11.20653628
1416252_at	9.498537533	9.538335274	9.461868324	9.302922195	9.286585651	9.423288596	9.449782407	9.461868324	9.367055788	9.302922195	9.286585651	9.423288596	9.08693813	9.369870577	9.278379924	9.087335969	9.098744049	9.268055356	9.9151103	9.916820615	9.901464511	9.46807952	9.80354797	9.710573618	9.615712741	9.744434091	9.621144269	9.605580962	9.726774595	9.718092064	9.296593881	9.626537217	8.97257368	8.61231679	8.590769305	9.758625145	9.3637496	9.711578521	9.347601254	9.562021272	9.571311373	9.229594517	9.292994628	9.331769858	9.087335969	9.098744049	9.268055356
1416253_at	8.09949142	8.249951842	8.456475151	8.25678494	8.144221846	8.433476011	8.115044814	8.297480396	8.484117038	8.25678494	8.144221846	8.433476011	8.482347517	8.404735791	8.504222755	8.104482148	8.342515497	8.305211653	8.155799001	8.769899719	8.837305599	8.701655887	8.625901109	8.817297568	8.363896392	8.40771419	8.465621739	8.254607548	8.4337059	8.356645505	9.011401687	9.080610432	8.857639309	8.589028334	8.779550259	6.384538235	6.653232532	6.533531556	6.504247836	6.771164103	6.803246833	8.296268548	8.397039266	8.462956914	8.104482148	8.342515497	8.305211653
1416254_a_at	8.836563663	8.865371212	8.84395813	8.654646283	8.630979723	8.876014001	8.688776678	8.619091119	8.575884435	8.654646283	8.630979723	8.876014001	8.773989098	8.512763103	8.509115926	8.461779969	8.486603992	8.353791314	8.870866819	9.015792995	9.060652637	8.940267067	9.095939523	9.097303165	9.060423723	8.944089066	8.782044311	8.895621702	9.0423874	8.92020703	9.339366375	9.033939154	8.893586081	8.718873276	8.705717259	9.329022026	9.357893567	9.337692871	9.063321333	8.671903756	8.521839918	8.837387002	8.669944086	8.615419079	8.461779969	8.486603992	8.353791314
1416255_at	6.502066904	6.487917743	6.464814451	6.826451648	6.818575057	6.686710062	7.117696021	6.986051705	7.004217221	6.826451648	6.818575057	6.686710062	7.151193205	6.98639801	7.02502132	7.025203612	7.049984593	7.006110312	7.206969952	7.156511769	7.06999766	7.540089818	7.070844056	6.878753799	7.335581503	7.296258543	7.304597508	7.490362014	7.181985374	7.144926816	6.790721285	7.2762387	6.674555255	6.663418776	6.89981814	6.700425347	6.601007691	6.921538503	6.825222502	6.781115497	6.677118205	6.669273098	6.773666691	6.539882719	7.025203612	7.049984593	7.006110312
1416256_a_at	13.24006992	13.19259707	13.22825681	13.2170455	13.17725842	13.17388885	13.138684	13.13841987	13.18899653	13.2170455	13.17725842	13.17388885	13.16481128	13.19199237	13.17408477	13.02740328	13.12301495	12.98710198	13.38865276	13.50273304	13.5881487	13.54121638	13.53886667	13.47990002	13.38198831	13.35335431	13.42233104	13.49810329	13.43366369	13.45245803	13.20913077	13.34456394	13.28977956	11.62023586	11.51203521	12.14906131	12.21971246	12.27970451	11.22971225	11.42500837	11.19367242	13.15618377	13.05150577	13.1100424	13.02740328	13.12301495	12.98710198
1416257_at	9.15341687	8.955266868	9.036833079	8.85929342	8.939466281	8.806263548	8.926792497	8.777238087	8.83166413	8.85929342	8.939466281	8.806263548	8.682772406	8.966496424	8.784257007	8.254648208	8.879639844	8.758908132	8.944393923	8.691872502	8.762040609	8.665092996	8.835145609	8.863195895	8.680138684	8.480443875	8.424772622	8.25681143	8.430825126	8.369468083	8.150251021	8.14552148	8.331828753	8.432785434	8.583661717	10.76031036	10.69696799	10.59889072	10.07649972	10.01229265	9.794526822	8.689917165	8.883546869	8.841821638	8.254648208	8.879639844	8.758908132
1416258_at	9.841795913	9.713338415	9.856091822	9.853150642	9.926987164	9.891557457	9.597686802	9.675106181	9.746970676	9.853150642	9.926987164	9.891557457	9.567413405	9.620743163	9.646987099	9.839009595	9.510966371	9.61049924	9.664088085	10.13804986	9.912279061	10.04501684	10.03463996	10.13956522	10.32497746	10.36261152	10.12735111	10.25079326	10.25832766	10.22118277	10.5548089	9.410607467	9.99980143	7.357601893	7.225372514	8.41272041	9.186504318	9.236185674	7.981412208	8.312199979	8.520783432	9.74156909	9.706805665	9.550956915	9.839009595	9.510966371	9.61049924
1416259_at	7.280760176	7.372182859	7.280460715	7.157857438	7.172281368	7.249041374	7.256688268	6.996335551	7.268189293	7.157857438	7.172281368	7.249041374	6.87671485	7.005948766	7.096698696	6.850294247	6.952857747	6.968188066	7.179220635	7.034551351	7.020280729	7.119153989	7.040480696	7.016353531	6.905139232	6.906241092	6.969649559	6.735517828	6.977687865	6.865089099	7.155141641	6.37521714	7.05153673	7.261447585	6.81730482	8.792188548	7.775958566	8.210983718	7.771350094	8.044626945	7.695006183	7.017884788	6.909098926	7.025580781	6.850294247	6.952857747	6.968188066
1416260_a_at	9.28879905	9.200808059	9.33143819	8.833273155	8.91445493	9.094369762	9.068385962	9.019624132	9.101825019	8.833273155	8.91445493	9.094369762	9.179306714	9.145492758	9.29913931	9.118965979	9.004886426	9.137563909	9.464405201	9.374920298	9.160907829	9.29888839	9.163387934	9.149475311	9.189757205	9.217297219	9.246149601	9.08571685	9.236959122	9.175786851	9.446649065	8.966785084	9.489312796	9.191101114	9.136507207	9.087393225	9.036389989	9.173461642	8.471911257	8.525614075	8.666727902	9.421305029	9.336993704	9.290643889	9.118965979	9.004886426	9.137563909
1416261_at	8.796830099	8.629213701	8.776342217	8.64581697	8.601652959	8.670029229	8.596583206	8.741093679	8.601652959	8.64581697	8.601652959	8.670029229	8.421913635	8.629203014	8.947764129	8.290977566	8.800117139	8.618922316	8.440000163	8.64009011	8.573620619	8.052792946	8.511640972	8.625373309	8.351271357	8.500866274	8.362711447	8.352346121	8.357301543	8.361311252	8.351219118	8.11331347	8.647823606	8.113651177	8.236494328	9.597852361	9.706048117	9.826534397	10.14150987	9.88623517	9.694873479	8.544983293	8.6461021	8.841632583	8.290977566	8.800117139	8.618922316
1416262_at	7.798391099	7.662310418	7.734858614	7.527894336	7.396875677	7.87453885	7.584826257	7.745618191	7.34863872	7.527894336	7.396875677	7.87453885	7.654490598	7.679191861	7.555741946	7.012291352	7.428321219	7.440849388	6.561324237	7.447105974	7.548330514	7.009910704	7.513812841	7.453404526	6.963518158	6.838866632	6.879121733	7.060732313	6.881294071	6.769534269	7.029019433	6.708561015	6.941859996	7.031727993	7.222300706	7.380592874	7.648520001	7.380880849	7.167496405	7.28090908	7.055610817	7.516603248	7.642722508	7.380592874	7.012291352	7.428321219	7.440849388
1416263_at	4.939811921	4.83502246	4.943091945	4.983400438	4.90305591	4.888401585	4.975282666	4.768349559	4.868687448	4.983400438	4.90305591	4.888401585	5.236563313	4.95960974	5.053409972	4.953650231	4.928009677	4.951797911	4.924571127	5.10432565	4.803396483	4.978151664	4.949432956	4.877580545	5.086706952	4.941160883	4.85111493	4.832851251	4.878313251	4.831059376	5.130432709	6.27271281	4.909563134	5.239348529	5.35481479	4.902251418	5.006202877	5.028172979	4.774691108	4.713648594	4.875205141	5.054811789	5.240271182	4.90147916	4.953650231	4.928009677	4.951797911
1416264_at	7.066473616	6.807221645	6.800733759	6.702750823	6.716366485	7.070338592	6.901561157	6.868402766	6.966762798	6.702750823	6.716366485	7.070338592	7.30861419	6.892251442	6.844999231	7.225542392	7.017500949	6.997743299	6.979492353	6.925556123	6.932687965	7.332995861	6.916826521	6.803919853	6.915982307	6.862360748	6.998539991	6.998399198	7.129779742	7.004997999	7.678360026	7.36093042	7.669701865	7.17523662	7.329468602	6.98992168	7.149386428	7.524145923	7.435801676	7.2807412	7.837950156	7.079513959	6.998399198	6.667104368	7.225542392	7.017500949	6.997743299
1416265_at	8.089742297	7.837885996	7.969272194	7.699466414	7.813527126	8.025760668	7.956136859	8.047276906	7.991809943	7.699466414	7.813527126	8.025760668	8.152666959	8.165277474	7.984375495	8.182932464	7.866622077	8.066310772	8.371601826	8.390970624	8.235335484	8.796255105	8.387964408	8.329714608	8.474168652	8.417346566	8.425609367	8.472290066	8.36371749	8.228054883	8.095978546	7.998715407	8.089742297	7.594883047	7.690334519	7.451023493	7.803971535	7.69223161	8.174505091	8.089742297	7.736512984	8.123920841	8.005962702	7.909571368	8.182932464	7.866622077	8.066310772
1416266_at	5.510747909	5.479607547	5.58344799	5.525884293	5.513206891	5.423816351	5.521604577	5.57277273	5.47037706	5.525884293	5.513206891	5.423816351	5.632163963	5.600619913	5.550184016	6.020588237	5.537880043	5.502129753	5.55034255	5.631392973	5.529989626	5.59995569	5.636401971	5.479769676	5.539790058	5.389983258	5.61119385	5.538142244	5.447731519	5.437721074	5.987876717	5.780201649	5.324101792	5.518345718	5.485239356	5.48305274	5.883953587	5.567895122	5.855445561	5.744654639	5.765293773	5.486675235	5.715897843	5.569620404	6.020588237	5.537880043	5.502129753
1416267_at	7.595006419	7.912178353	7.605845622	7.494304117	7.39463261	7.415490071	7.844915649	7.678359323	7.769356555	7.494304117	7.39463261	7.415490071	7.007194193	7.689767357	7.574904234	6.954271028	7.396528812	7.375507628	7.990247871	7.57366216	7.796827006	7.186340118	7.842499624	7.58100388	7.397754715	7.355348335	7.579699948	7.32623009	7.431495388	7.464942373	7.741084127	7.383720379	7.680897534	8.694444682	8.505295216	7.739134332	7.349344362	7.500276031	7.415441513	7.224494789	7.249544088	7.068828511	7.351445469	7.775485287	6.954271028	7.396528812	7.375507628
1416268_at	9.331815351	9.365660577	9.335781855	9.370827928	9.425829987	9.458264541	9.758990492	9.592593419	9.524216513	9.370827928	9.425829987	9.458264541	9.355660391	9.738436726	9.71969728	8.861037739	9.110101542	9.241752312	8.282915906	8.568979748	8.761318295	7.911996052	8.614325318	8.658342059	10.30148507	10.41547364	10.26295243	10.56427811	10.70674853	10.67006422	8.43834012	9.148261211	8.826903388	9.245517791	9.613018128	11.86921497	11.41651873	11.18306677	10.87809564	10.82897728	10.79705472	9.144283747	9.235821561	9.376225284	8.861037739	9.110101542	9.241752312
1416269_at	11.22752565	11.19833887	11.27895507	10.98679085	10.95309773	11.13871932	11.23403471	11.13615667	11.23862036	10.98679085	10.95309773	11.13871932	11.35889569	11.00338066	10.91246158	11.25993915	10.81969349	10.92830439	11.07217436	11.39301021	11.31411611	11.18190518	11.49208268	11.35963634	11.45778926	11.32765309	11.49682333	11.42349279	11.49523459	11.53783947	11.96645527	11.49034666	11.69144025	11.96574018	12.04448402	11.8625811	11.99661257	12.03065748	11.9087399	11.84171842	11.98993512	11.28840015	10.85098095	11.0298902	11.25993915	10.81969349	10.92830439
1416270_at	10.37731218	10.34365042	10.49375462	10.33414526	10.29280661	10.4075143	10.40282959	10.3515502	10.60987079	10.33414526	10.29280661	10.4075143	10.41539188	10.15161148	10.03985024	10.45086715	10.28432892	10.25551802	10.23947316	10.11045349	10.33555387	10.33033737	10.46040235	10.31303626	10.56375053	10.55759809	10.44519308	10.56127931	10.60870428	10.59826281	10.28558582	10.40367436	10.64210044	10.34856784	10.27500746	10.16698903	10.14225005	10.20574295	10.18767905	10.25363637	10.11788671	10.38902818	10.24509896	10.17909759	10.45086715	10.28432892	10.25551802
1416271_at	6.742449188	6.680004639	6.853617872	6.466690303	6.634562931	6.538117441	6.751790915	6.744102891	6.599984175	6.466690303	6.634562931	6.538117441	6.644525944	6.779756381	6.838323366	6.594458777	6.683203142	6.636159152	7.12527741	7.122553325	7.078196654	6.916633163	7.05423485	6.986377401	7.849035806	8.026994328	8.265601035	7.850167675	7.880671279	8.126632766	6.341694908	6.35149635	6.258694138	6.70206777	6.090217952	12.80600936	12.72132083	12.61180721	12.90107111	12.89814163	12.8620854	6.827194138	6.753771851	6.987209567	6.594458777	6.683203142	6.636159152
1416272_at	9.999526885	10.01404739	10.10545789	10.04926468	10.00807205	10.11620983	9.979676974	10.03093799	10.11107907	10.04926468	10.00807205	10.11620983	10.04713356	9.866192682	9.882284347	10.05651864	9.983615563	9.786871009	10.22893429	9.984273715	9.829092322	10.00269599	9.926088239	9.913864315	10.02763176	9.916135825	9.900581485	9.898353316	10.10859563	10.01935611	10.43962389	9.972841102	10.38872435	10.85336655	10.60693841	11.05379903	10.34589497	10.77547497	10.69482919	10.86277374	10.60109733	10.08319366	9.846282003	9.847839754	10.05651864	9.983615563	9.786871009
1416273_at	7.408469103	7.382166071	7.512821869	7.638764221	7.510333662	7.573142747	7.69446551	7.729831597	7.668197499	7.638764221	7.510333662	7.573142747	8.088419209	7.653074573	7.805066831	7.953057158	7.748811253	7.722646433	7.851901722	7.745663692	7.62018816	7.679030693	7.37246593	7.517173061	7.430944595	7.675620504	7.816349657	7.748035923	7.638137891	7.791763476	7.391864226	7.636016575	7.325147013	7.423573623	7.344201639	7.392040924	7.426563169	7.397588258	7.051164796	7.715853811	7.193458096	7.731505264	7.89498536	7.458506469	7.953057158	7.748811253	7.722646433
1416274_at	6.546128747	6.372666852	6.492563995	6.355466531	6.343944286	6.37296358	6.192233057	6.335189996	6.271101043	6.355466531	6.343944286	6.37296358	6.426514827	6.289020643	6.346609466	6.406714703	6.407410762	6.223339108	6.041581549	6.257742856	6.034204012	6.288979148	6.296556091	6.156037692	6.370076194	6.275766938	6.493787432	6.188509109	6.355466531	6.301127275	6.553089572	6.106983348	6.362325886	6.54071869	6.355466531	6.675158108	6.996861451	6.355466531	6.355466531	6.660967205	6.615457084	6.473189308	6.289998227	6.268513273	6.406714703	6.407410762	6.223339108
1416275_at	8.636101097	8.602768946	8.843083001	8.656840469	8.56819477	8.530040096	8.423767763	8.476104371	8.403983681	8.656840469	8.56819477	8.530040096	8.474314179	8.677477803	8.724076287	8.415827689	8.57890508	8.451217134	7.886357845	7.76143713	7.456870556	7.803294502	7.84333928	7.637168762	7.846275542	7.939397102	7.735988859	7.673467369	7.753884451	7.849055906	7.767988904	7.486417676	7.268807003	7.601868468	7.612788982	7.247463265	7.768805353	7.281072134	7.421297926	7.501089705	7.652274852	8.795808469	8.851156046	8.646153611	8.415827689	8.57890508	8.451217134
1416276_a_at	13.38973721	13.38559106	13.27651407	13.26412297	13.32328251	13.33571342	13.35634997	13.24445245	13.29739525	13.26412297	13.32328251	13.33571342	13.27883992	13.33976568	13.20928609	13.17280965	13.2813891	13.32621422	13.45861937	13.33203058	13.3715689	13.42712223	13.33976568	13.33242479	13.39926455	13.27739273	13.43648358	13.39736631	13.28623201	13.35091658	13.36860472	13.39594624	13.21882602	12.18589537	12.34094711	13.61968261	13.67741814	13.62386518	13.56144934	13.27971105	13.40595412	13.33242479	13.27487582	13.30060852	13.17280965	13.2813891	13.32621422
1416277_a_at	13.55527109	13.54869416	13.60839145	13.53681639	13.52210285	13.54989134	13.56266212	13.56104472	13.53640022	13.53681639	13.52210285	13.54989134	13.44560799	13.39721783	13.43308201	13.48379708	13.43830033	13.4115523	13.53572598	13.51683237	13.38641083	13.48285414	13.45340504	13.52579903	13.48290033	13.41582643	13.46479324	13.41876654	13.47377954	13.50407212	13.41807795	13.21853881	13.28905966	12.8022568	13.05190592	13.50111894	13.51716241	13.36470839	13.24331548	13.44419896	13.45234148	13.47327386	13.47786882	13.43989621	13.48379708	13.43830033	13.4115523
1416278_a_at	11.57227367	11.55358216	11.62088622	11.47158336	11.46801988	11.56934675	11.62376385	11.56623273	11.65313008	11.47158336	11.46801988	11.56934675	11.74722747	11.54430337	11.55545345	11.6255553	11.50162413	11.54946149	11.74289273	11.85405299	11.79093529	11.90027833	11.77978137	11.85584362	11.92824361	11.90905668	11.89967386	11.90909969	11.87441362	11.83609317	11.59348775	11.37812796	11.8122149	11.9894209	12.07999747	11.15449285	11.60746729	10.99176056	11.04872764	11.074824	11.18419244	11.62619068	11.5382429	11.46052323	11.6255553	11.50162413	11.54946149
1416279_at	10.31887621	10.25447432	10.3025104	10.24953027	10.24514425	10.28036912	10.31502099	10.21198203	10.07472864	10.24953027	10.24514425	10.28036912	10.18634727	10.37099346	10.39528328	10.15589509	10.32300922	10.37292697	9.830571729	10.03633669	10.04319164	9.814391225	9.819575207	9.996240721	9.735584598	9.76182319	9.654759947	9.682390543	9.698376808	9.586747601	9.476214292	9.617306016	9.468086081	9.861506772	10.09636522	8.681874642	9.183503417	8.758449505	9.40963508	9.26069187	9.495240376	10.25091197	10.62499505	10.45351889	10.15589509	10.32300922	10.37292697
1416280_at	11.42602063	11.46383047	11.51235586	11.43383782	11.47401309	11.49752197	11.41311584	11.43100836	11.35726801	11.43383782	11.47401309	11.49752197	11.13026582	11.36745985	11.50229325	11.23973168	11.4687575	11.48535432	11.6823309	11.57268078	11.49867042	11.54726949	11.62148705	11.75374306	11.49277542	11.54427847	11.69927991	11.60171161	11.57036381	11.67278909	11.13634788	10.51205704	11.00021256	10.55063983	10.57075019	11.50576781	11.25370237	11.27805882	10.90540504	10.79521742	10.87691736	11.22491344	11.21773274	11.45563554	11.23973168	11.4687575	11.48535432
1416281_at	10.50817608	10.46118465	10.47200676	10.39593198	10.52322389	10.43158549	10.46869581	10.48545947	10.60825892	10.39593198	10.52322389	10.43158549	10.55014281	10.41331221	10.53016101	10.57368751	10.42271703	10.53627405	10.68812976	10.41421214	10.40029789	10.55408454	10.45430156	10.51707007	10.642541	10.71175399	10.55758727	10.67443232	10.67947131	10.64809206	10.60843599	10.28197478	10.51707007	10.15499505	10.07999686	11.24706359	10.36793382	10.34078795	10.60606996	10.5993225	10.29572538	10.51475054	10.24226476	10.38636835	10.57368751	10.42271703	10.53627405
1416282_at	10.85215875	10.86580902	10.94627227	10.83586301	10.77696776	10.87934355	10.9198312	10.80959436	10.90613223	10.83586301	10.77696776	10.87934355	10.75415541	10.69493084	10.69824008	10.82669624	10.70522645	10.6253749	10.34540539	10.79771369	10.66475278	10.82857589	10.69712727	10.72664051	10.81360215	10.8959002	10.8370769	10.96999263	10.93355559	10.90312816	11.03901899	10.5150229	10.82857589	10.82457332	10.84783148	11.23451886	11.10570641	11.02618928	11.19430401	11.08206219	10.96332671	10.73855019	10.55589644	10.7455325	10.82669624	10.70522645	10.6253749
1416283_at	10.56051035	10.57382646	10.27269499	10.52293889	10.516319	10.67256429	10.54607363	10.47906118	10.31275833	10.52293889	10.516319	10.67256429	10.20050107	10.22188304	10.19670698	10.43257691	10.26639423	10.38547867	9.435743386	10.01860357	9.733327951	9.639027065	9.883417212	9.99943548	10.04552704	10.06866007	9.805134686	10.1429356	9.987898718	9.984992619	9.807078812	9.662098322	9.691041589	8.704865374	8.780522663	9.045951184	9.567207148	9.286560253	9.288542894	9.302461329	9.094480107	10.22750858	10.17517312	10.20116901	10.43257691	10.26639423	10.38547867
1416284_at	10.04681161	10.18480884	10.23832123	10.03996314	10.07779763	10.23054949	10.19075192	10.06810433	10.17642077	10.03996314	10.07779763	10.23054949	9.993079678	10.08504476	10.13127154	10.16561259	9.98377251	10.04136518	10.55363432	10.16606192	10.25018728	10.53434257	10.20844421	10.33152518	10.29613191	10.27662836	10.21420964	10.39754766	10.36810234	10.36459091	10.17343219	10.29639606	10.0661676	9.576779471	9.680226036	8.966435634	9.35146765	9.032823775	8.956022898	8.914679172	9.001587677	10.15743609	9.904983768	10.13904255	10.16561259	9.98377251	10.04136518
1416285_at	11.02916845	11.01625701	11.22074746	10.94832718	11.09157213	11.24598296	11.05722422	10.98528828	11.17823127	10.94832718	11.09157213	11.24598296	11.04228517	10.97311474	11.0766894	11.13264588	10.90593856	10.90970553	11.2316342	11.27040307	11.22014122	11.20625501	11.37366257	11.3825754	11.20059722	11.15722482	11.20782148	11.12576218	11.29247422	11.30231369	10.95064226	10.32327428	10.58364447	10.95395752	10.89369505	9.516581757	10.18663118	10.15124904	10.49774144	10.31937106	10.37830414	11.12334946	11.14337563	10.98352919	11.13264588	10.90593856	10.90970553
1416286_at	5.881687044	5.820379095	5.881169448	5.791915904	5.830395617	5.78763083	5.902763986	5.682449286	5.686009414	5.791915904	5.830395617	5.78763083	5.904499523	5.902820619	5.91288871	5.866359996	5.855674229	5.702987712	7.467452081	7.324735959	7.368635029	6.456826623	6.935212108	6.863403579	5.573697593	5.504825593	5.544074609	5.582957228	5.558975581	5.620479192	6.897217572	6.152944105	6.386151212	6.680078922	6.821406623	6.152495153	6.105414185	6.447898539	6.550941658	6.732154745	6.473721065	5.736144359	5.877267117	5.892102188	5.866359996	5.855674229	5.702987712
1416287_at	7.02601911	6.873519583	6.880594807	7.122712591	7.007332679	6.829488766	6.72504851	6.961061147	6.857799477	7.122712591	7.007332679	6.829488766	7.111548921	7.020254275	7.305868054	7.278284448	7.157687588	6.946259855	7.312592074	7.41195389	7.734408688	7.271368753	7.407664416	7.223600082	6.99393858	6.841682349	6.754229211	6.771310649	6.765478328	6.860448395	7.032280226	7.47029561	7.3091721	7.438537686	7.523027208	6.535927129	6.695703271	6.878475722	6.944928645	6.965442013	7.054518165	7.019992174	7.176982338	6.955815817	7.278284448	7.157687588	6.946259855
1416288_at	11.90414108	11.88071443	11.75080911	11.62247185	11.73097106	11.80472141	11.89732308	11.89351241	11.90149631	11.62247185	11.73097106	11.80472141	11.51745782	11.71452787	11.59600213	11.40848758	11.71675694	11.6203358	11.70507636	11.74476894	11.52599284	11.50444959	11.94937085	11.82239871	11.64626368	11.7236484	11.75240134	11.69998505	11.77270415	11.82182737	11.48913268	11.77287536	11.89607547	11.41010945	11.3224594	11.69867231	11.69876387	11.74501091	11.53847332	11.50994025	11.54914165	11.77313588	11.54112545	11.67882642	11.40848758	11.71675694	11.6203358
1416289_at	8.242875143	8.047096903	8.063787561	8.085742279	8.028474932	8.146345806	8.246078779	8.325881468	8.146980045	8.085742279	8.028474932	8.146345806	8.47231805	8.41020058	8.29302476	8.018694042	8.12360559	8.175351951	7.99155157	8.125087033	8.169252011	8.036883221	8.13145721	8.107469281	8.250219848	8.345366337	8.303404724	8.159092904	8.259630905	8.138377813	7.625027429	7.619288491	6.809666414	6.95016682	7.585125827	8.066202507	8.529603336	7.970087798	7.162777103	7.218803666	7.836346584	8.15053002	7.994095176	8.218868108	8.018694042	8.12360559	8.175351951
1416290_a_at	9.812235057	9.709608371	9.763062593	9.566652397	9.34206333	9.543093651	9.660533802	9.514358598	9.821975931	9.566652397	9.34206333	9.543093651	9.148694507	9.561830087	9.504145004	9.396157955	9.530439858	9.503798746	9.58799159	9.470327363	9.243653957	9.492232906	9.615128357	9.691214436	9.248637306	9.343161897	9.683419595	9.543276712	9.509521202	9.841986044	9.502121348	9.429872598	9.87947839	9.505187773	9.603116486	10.47501275	9.45169327	10.27942351	10.14011729	10.02479655	10.0940277	9.283246211	9.194803494	9.561830087	9.396157955	9.530439858	9.503798746
1416291_at	10.45293046	10.27810261	10.48459971	10.31272426	10.37730253	10.51755019	10.30919829	10.40662477	10.36813577	10.31272426	10.37730253	10.51755019	10.41424113	10.25431157	10.34825138	10.51267099	10.37586689	10.50976006	10.20834902	10.45105978	10.31242877	10.4377671	10.45481827	10.51494234	10.39585782	10.67972431	10.43532502	10.5735939	10.63150312	10.54326704	10.87839739	10.16482739	10.48218145	9.80563348	10.0573992	10.53775339	10.45391407	10.22658887	10.16940593	10.15888828	10.20996077	10.21877159	10.16470351	10.23420707	10.51267099	10.37586689	10.50976006
1416292_at	9.687260058	9.823059404	9.981149395	9.779547464	9.870779286	9.848836445	9.966140022	9.824237543	9.833545061	9.779547464	9.870779286	9.848836445	9.751996455	9.729572495	9.691292105	9.876773562	9.791663366	9.884047349	9.285016538	9.337703021	9.422422658	9.374866351	9.657563626	9.683044831	9.374308374	9.383538566	9.347258041	9.558454632	9.464066498	9.455615122	9.691292105	8.826829762	9.73735407	9.908424326	9.911440392	9.132267275	9.870519942	10.04292821	9.858557478	9.969802654	9.65893415	9.883917007	9.467437874	9.729171866	9.876773562	9.791663366	9.884047349
1416293_at	7.830622132	7.480847394	7.564212045	7.928771564	7.711991378	7.522638635	7.783469496	7.521773278	7.497083457	7.928771564	7.711991378	7.522638635	7.939197167	7.567050561	7.676847059	7.783268095	7.753436339	7.783317677	7.842818009	7.670183919	7.688192539	7.914178544	7.604825688	7.658973808	7.766972865	7.70648706	7.66045285	7.753138303	7.638186774	7.615544197	8.662693653	8.658334322	9.780284764	8.106440226	7.884421891	7.472582781	7.176918726	7.459268799	7.726593237	8.227147072	7.783550235	7.681818485	7.989609203	7.660044723	7.783268095	7.753436339	7.783317677
1416294_at	9.294603636	9.196102445	9.361491908	9.110874818	9.145827707	9.355449204	9.101903855	9.19399049	9.29826427	9.110874818	9.145827707	9.355449204	9.206343858	9.021695734	8.982947677	9.256047237	9.013417074	8.946862263	8.809312314	8.762481868	8.825795208	8.772296091	8.783212648	8.680544727	8.985787347	8.875810719	8.702596049	8.954620405	8.828875455	8.913874471	8.718739893	9.097907111	8.215498623	8.711153718	9.015449923	7.87905507	7.58960052	7.697661892	8.327924958	8.105974973	8.182594412	9.231771367	9.013635942	8.899152508	9.256047237	9.013417074	8.946862263
1416295_a_at	5.001535192	5.186333385	5.335102882	5.533429553	5.440437817	5.347626123	5.090121979	5.595461714	5.690562751	5.533429553	5.440437817	5.347626123	5.199050415	5.570007195	5.278523521	5.04202935	5.575813938	5.289345678	4.857206051	4.924358975	4.93987669	4.6094262	4.640386348	4.621160866	4.891569838	4.808508689	4.73661008	4.725930452	4.726176195	4.74452537	4.60897753	5.004466668	4.765957765	4.602076053	4.669320439	4.946953597	4.586354506	4.835290229	4.637037385	4.895405921	4.787240808	4.951855787	5.277659643	5.265214913	5.04202935	5.575813938	5.289345678
1416296_at	7.883310496	7.964730416	8.019382833	8.111082672	8.241818164	8.112765483	8.323986637	8.188887289	8.076111004	8.111082672	8.241818164	8.112765483	8.079977287	8.220566482	8.703052899	8.32296798	8.704462578	8.296659381	8.061856546	8.050195637	7.936565418	8.128155523	7.821629811	7.684872601	7.743221213	7.802856683	7.977161248	7.724454277	7.793023635	7.738045076	7.972060769	8.026142011	7.7793044	7.192678886	7.593899814	7.484518125	8.097676169	7.37293235	7.615012366	7.4901246	7.758013331	8.186146512	8.192062183	8.109787666	8.32296798	8.704462578	8.296659381
1416297_s_at	6.532419098	6.395996626	6.348601752	6.548988984	6.4439063	6.462246738	6.47693922	6.442699307	6.542034044	6.548988984	6.4439063	6.462246738	6.774691437	6.525924088	6.502970567	6.728754869	6.850677401	6.57250495	6.573344029	6.494299304	6.496771679	6.750378046	6.459996279	6.448187032	6.494299304	6.535895417	6.542131315	6.551299596	6.458340002	6.602613311	6.672594237	6.198270068	6.177666877	6.416660574	6.427859525	5.876196577	6.357168616	5.78397954	6.098147229	6.454768786	6.493806971	6.505280173	6.680927919	6.514701198	6.728754869	6.850677401	6.57250495
1416298_at	6.858454385	6.669324957	6.721443272	6.837008794	6.565486351	6.652748098	6.833252475	6.548184921	6.556628753	6.837008794	6.565486351	6.652748098	7.022690176	6.663500444	6.743428789	6.993817706	6.71936106	6.706315726	6.701807569	6.658499911	6.447460146	6.943783903	6.522439634	6.4569751	6.586244832	6.54664274	6.693204203	6.537629857	6.456231001	6.582712551	6.772951122	6.906268426	6.513404045	6.617655842	6.744355648	6.481626147	7.818305811	7.163047478	6.688538612	6.659600757	6.509852957	6.902978536	6.970814026	6.654446059	6.993817706	6.71936106	6.706315726
1416299_at	9.830083753	9.884445096	9.863103263	9.691223077	9.412685323	9.565440503	9.696039437	9.592599643	9.723404533	9.691223077	9.412685323	9.565440503	9.392728728	9.622526031	9.569880417	9.19195738	9.49198871	9.299154184	9.821605067	9.484792505	9.42327063	9.401068271	9.236616198	9.46389078	9.801732536	9.743651912	9.905746116	9.654836585	9.857464282	9.882238984	9.408719661	9.029287829	9.703237543	6.35911084	5.644478974	8.097742729	8.569263344	9.01010424	8.496406627	8.781059566	8.2045328	9.543807387	9.436735002	9.778574445	9.19195738	9.49198871	9.299154184
1416300_a_at	12.81378246	12.74332322	12.74795123	12.76051049	12.83857999	12.72072241	12.74412524	12.70978093	12.71992744	12.76051049	12.83857999	12.72072241	12.68128188	12.64715078	12.70020521	12.64215626	12.75398104	12.71098806	12.99812381	12.64567004	12.60662747	12.90254861	12.64564768	12.63541062	12.64256094	12.71731584	12.54035236	12.68128188	12.68259311	12.64304407	12.12691872	12.56044909	12.1381445	12.71972032	12.9715418	12.63365092	12.64408431	12.63579803	12.47923367	12.65210552	12.50257344	12.665639	12.71486523	12.67253467	12.64215626	12.75398104	12.71098806
1416301_a_at	4.248573529	4.172102305	4.04186981	4.114594264	4.177256452	4.013357657	4.113954282	4.18870291	4.032836204	4.114594264	4.177256452	4.013357657	4.264407351	4.038539752	4.186168298	4.263310447	4.210965457	4.177799732	4.823162153	5.556604494	5.611485205	4.617791616	5.144805605	5.162875098	4.552746147	4.612016295	4.538640417	4.722656388	4.660055398	4.934947183	9.739604724	9.834206086	9.913275284	8.483212679	8.652257562	8.029723738	6.392497926	7.176030238	4.997719184	4.904589573	4.951698637	4.203812	4.225069155	4.242245817	4.263310447	4.210965457	4.177799732
1416302_at	4.910425529	4.716423151	4.716423151	4.723224947	4.836707989	4.844142611	4.748332348	4.479061469	4.647688497	4.723224947	4.836707989	4.844142611	4.816461573	4.563650878	4.684451299	4.528488228	4.782757512	4.594712815	5.016438358	5.438394793	5.318323592	4.91090852	5.435361444	5.319913602	4.975406088	5.025589013	4.861892606	5.11823507	4.892954934	5.048630361	8.308028421	8.376379131	8.620843202	7.489042183	7.998132751	7.31397377	5.736205933	6.196682131	4.87563329	4.809668751	4.677959402	4.71642839	4.65143579	4.600463444	4.528488228	4.782757512	4.594712815
1416303_at	9.568097949	9.405093619	9.402100752	9.595101613	9.53128318	9.582497302	9.613998815	9.516799949	9.527200814	9.595101613	9.53128318	9.582497302	9.543105554	9.560473037	9.545690537	9.411229756	9.312437267	9.444785512	9.818542347	9.645540404	9.689731157	9.996480183	9.786984395	10.03418472	9.895743017	9.87294454	9.696195891	9.963427968	9.926273375	10.00502529	9.434635647	9.442616742	9.354813745	8.639566061	8.543620997	11.56425488	11.26831433	11.29586458	10.64613038	10.31280659	10.37484163	9.55152399	9.620919702	9.503688794	9.411229756	9.312437267	9.444785512
1416304_at	8.753073002	8.834445768	8.878024437	8.828467329	8.731853377	9.027718779	9.002616404	8.890788364	8.940688962	8.828467329	8.731853377	9.027718779	9.045556412	9.07426414	9.140212114	8.970340591	8.921501496	8.896866851	8.706088016	9.199349592	9.02357374	9.314542839	9.485126525	9.624171003	9.128023957	9.125849466	9.056470606	9.188040279	9.302326534	9.429146312	8.091014918	8.720230115	7.964457544	7.777353216	7.892396952	8.907175167	9.317647955	9.137435149	8.256241467	8.190272718	8.312091944	9.159023104	8.852360766	9.100945046	8.970340591	8.921501496	8.896866851
1416305_at	8.144890027	7.869282634	7.994183065	8.037886681	7.991611086	8.203345939	8.141618709	7.992417492	8.164045572	8.037886681	7.991611086	8.203345939	8.358524932	8.192052177	8.304448687	8.174422581	8.290882367	8.114382304	8.367675706	8.345530946	8.256671475	8.432670029	8.342722752	8.440897025	8.08486095	8.22711527	8.254463862	8.121875176	8.368525637	8.248884843	8.3574523	8.220059247	8.039644051	7.902524729	7.632105886	9.465902596	9.471531498	9.166409151	8.268054575	7.673497716	8.026358381	8.179832567	8.241818164	8.088786908	8.174422581	8.290882367	8.114382304
1416306_at	4.509640332	4.289370331	4.44017066	4.607452105	4.699206261	4.333256408	4.433405846	4.454491966	4.462170526	4.607452105	4.699206261	4.333256408	4.837007696	4.670906732	4.667909623	4.580772052	4.575955634	4.560339887	4.405003407	4.264022416	4.442841104	4.672270218	4.211845126	4.347835516	4.426409435	4.541876274	4.456335271	4.59995751	4.529844587	4.503671511	4.487009467	4.50392217	4.561563357	4.853383115	4.405541788	4.495085894	4.530748918	4.339226753	4.441596304	5.091770076	4.807299563	4.574097815	4.531627805	4.524560748	4.580772052	4.575955634	4.560339887
1416307_at	9.624369882	9.524165823	9.610409217	9.651493567	9.627018435	9.559902365	9.400765513	9.508604196	9.562612058	9.651493567	9.627018435	9.559902365	9.521016136	9.481582454	9.577496862	9.475582954	9.618405302	9.546744089	9.692929191	9.823704746	9.908252875	9.890078759	9.616230497	9.707640376	9.540406502	9.599638467	9.531987241	9.453077824	9.446094426	9.399970917	8.954840974	9.097119973	8.805430187	8.51668282	8.809843479	7.919651426	8.121523729	7.939079963	7.725264827	7.755446139	8.025822595	9.53796138	9.617456097	9.593722745	9.475582954	9.618405302	9.546744089
1416308_at	10.16502958	10.23587569	10.07915904	10.10042743	9.97226406	10.02327281	10.09951336	10.04857189	9.988344017	10.10042743	9.97226406	10.02327281	9.599544198	9.946591217	10.01042427	9.601023592	9.725074929	9.80517472	8.994211709	9.600913713	9.556626337	8.995608774	9.611358646	9.614260606	9.625601685	9.51694492	9.666781344	9.626582004	9.51946009	9.596726701	8.801719033	8.905617271	9.192622223	8.466374652	8.179756915	10.11128342	10.0657324	10.20499997	9.736556183	9.963766348	9.725074929	9.799357721	9.937956036	10.10455201	9.601023592	9.725074929	9.80517472
1416309_at	9.965442004	9.943539684	9.91574384	9.297921897	9.547098489	9.626638747	9.900824794	9.805840698	9.79442421	9.297921897	9.547098489	9.626638747	9.377958684	9.795247185	9.764733757	9.232877058	9.762141725	9.775047246	9.813824811	10.2996741	10.25512239	9.73676991	10.28598152	10.31187268	9.862093287	9.774782565	9.810954642	9.798210512	9.804014919	9.853061976	10.73033344	10.27695298	10.86628464	7.432365799	5.875198958	8.96229131	9.807717103	10.09755874	9.632561477	9.417419515	9.528837523	9.564910015	9.938467904	10.08407244	9.232877058	9.762141725	9.775047246
1416310_at	6.310334907	6.10480592	6.214923765	6.279891391	6.653411319	6.413841549	6.184699706	6.170612132	6.396988742	6.279891391	6.653411319	6.413841549	6.433159049	6.290570234	6.347892555	6.467330313	6.424008388	6.318549689	6.725468326	6.774637492	6.859431376	6.536424698	6.49730882	6.354907758	6.339393425	6.305950126	6.323567382	6.309641848	6.441798265	6.260458402	6.325360259	6.572610412	6.140544154	6.038229839	5.989212062	5.913938026	6.216546466	5.924097366	6.452027201	6.310530793	6.14005682	6.285885592	6.611624292	6.323567382	6.467330313	6.424008388	6.318549689
1416311_s_at	9.946518412	9.892846428	9.727908368	9.635936261	9.635069938	9.561869828	9.940805975	9.730208838	9.595800384	9.635936261	9.635069938	9.561869828	9.808035342	9.758537299	9.851470298	9.749050194	9.737165602	9.886053528	9.661397181	10.24626187	10.12594422	9.954625178	10.08223183	10.15653611	9.938697312	9.955717108	9.885723795	9.8896237	9.735929432	9.815180561	9.526626825	9.329604825	9.909566831	8.514810752	8.540811531	6.801808761	6.72257856	6.23362959	6.463735367	6.185278429	6.308893554	9.668159152	9.765709064	9.795120089	9.749050194	9.737165602	9.886053528
1416312_at	10.29518932	10.27034158	10.35112218	10.29532496	10.37785956	10.55451754	10.19287916	10.21996003	10.40549689	10.29532496	10.37785956	10.55451754	10.27156293	10.19650294	10.15612713	10.42955313	10.34372394	10.30445306	9.26335754	10.01759088	9.944011406	9.74489931	9.943384262	9.898094271	10.01738385	10.00783642	9.945367104	10.13880685	10.02651179	10.02494256	10.12790065	9.937499144	9.935973303	9.480351889	9.596679793	10.35965353	10.41061751	10.64841897	11.15651483	11.01356236	10.80122157	10.3025319	10.00517837	10.18353524	10.42955313	10.34372394	10.30445306
1416313_at	7.242723823	7.281728175	7.283001265	7.062184364	7.076567159	7.571308983	7.44928558	7.260610643	7.525668664	7.062184364	7.076567159	7.571308983	7.331076791	7.376218298	7.239344619	7.051849354	6.848590923	7.089530599	9.199317644	9.634437365	9.915592738	9.02694101	9.751261707	9.494983423	7.720659948	7.649385428	7.69685382	7.781360352	7.649385428	7.643201872	9.964911671	10.0666578	10.21276432	11.19728578	11.28460114	7.956575482	7.70118377	8.230024583	7.545549367	8.057404771	7.649385428	7.090820055	7.162034975	7.151960935	7.051849354	6.848590923	7.089530599
1416314_at	6.69638718	6.577383087	6.680373243	6.862907089	6.796928471	6.786805266	6.717997795	6.684600125	6.731135822	6.862907089	6.796928471	6.786805266	7.079817732	6.758853384	6.775863026	6.979188381	6.833284784	6.814347891	6.837829761	6.872725753	6.88434246	6.828842452	6.741078558	6.752467627	6.892114786	6.755226431	6.909323524	6.847174149	6.753750278	6.729118683	6.535297723	6.633086131	6.33275144	6.836866953	6.610670385	6.356457462	6.637472758	6.311621293	6.247341018	6.611664823	6.622831036	6.889240333	6.749788592	6.752467627	6.979188381	6.833284784	6.814347891
1416315_at	8.335352839	8.243845556	8.411539981	8.302451995	8.190682157	8.356949304	8.120398336	8.302904453	8.279367031	8.302451995	8.190682157	8.356949304	8.544818563	8.253756639	8.489829515	8.448112126	8.240902159	8.447183519	9.161628772	8.882067374	8.753642313	8.815610868	8.585727059	8.664888137	8.654970004	8.804454964	8.609246264	8.594151009	8.593387669	8.492775078	9.506063923	9.026003041	9.225136846	9.184785801	9.45269219	7.953694032	7.510243976	7.595197205	7.747482526	7.892600725	8.174724514	8.388574507	8.515992449	8.329929448	8.448112126	8.240902159	8.447183519
1416316_at	6.70709795	6.483204537	6.51163792	6.367726095	6.581742355	6.613322968	6.870757303	6.567468894	6.672639993	6.367726095	6.581742355	6.613322968	7.179607672	7.53906408	7.534590452	6.937865667	6.740252371	6.843920397	6.68027682	6.551644561	6.365402842	7.02142801	6.788129305	6.701273061	6.370235844	6.303681656	6.568016181	6.481774413	6.317215351	6.505743277	6.239340904	6.130961402	6.001288796	6.532527812	6.270901725	6.111351958	6.461169987	6.078324912	6.365286706	6.134623425	6.453478188	7.008528223	7.533024393	7.366726867	6.937865667	6.740252371	6.843920397
1416317_a_at	7.378843156	7.399952966	7.503538461	7.394654351	7.50771395	7.519910862	7.445107426	7.342692738	7.43737651	7.394654351	7.50771395	7.519910862	7.615183657	7.456810605	7.523436271	7.914676555	7.338721655	7.414502454	7.314001017	7.525842703	7.673320349	7.408124704	7.559843683	7.413147353	7.403016043	7.456810605	7.390468099	7.428523472	7.414689582	7.312863152	8.312726095	7.663718965	8.116863029	7.984568898	8.262920854	7.224835052	7.393182367	6.93154275	6.851219575	6.68128547	6.907744245	7.708946391	7.521400714	7.458506469	7.914676555	7.338721655	7.414502454
1416318_at	4.512305864	4.410822706	4.433334179	4.429521988	4.411414878	4.456059576	4.524195281	4.512837697	4.419398068	4.429521988	4.411414878	4.456059576	4.650911296	4.48393235	4.62309388	4.586647018	4.588503491	4.509307942	4.569049723	4.451124137	4.335821595	4.57774658	4.340686501	4.41442193	4.273721004	4.526066008	4.37041903	4.410617497	4.372739395	4.33047213	4.824906549	4.781485035	4.662884434	5.447581031	5.389945335	5.36301639	6.991022776	6.297836838	5.308676655	5.36301639	6.067412399	4.443292111	4.48132446	4.472589612	4.586647018	4.588503491	4.509307942
1416319_at	9.156075584	9.624798093	9.394089032	9.402557111	9.198562603	9.290583688	9.365362527	9.361345807	9.195429413	9.402557111	9.198562603	9.290583688	8.791335168	9.442008526	9.506159629	9.029523078	9.323174708	9.140948013	8.464835339	8.949589818	8.619893094	8.665384687	8.746985999	8.861542587	9.047016883	8.872996285	9.175359619	8.958639683	9.031639264	9.087478278	9.70672512	8.890275733	9.66247042	9.172029636	8.69142374	9.619942245	9.641698965	9.778775422	8.74577931	8.680291427	8.642808062	9.175709208	9.201355162	9.53009342	9.029523078	9.323174708	9.140948013
1416320_at	7.677554401	7.715379192	7.743467502	7.386963321	7.596503662	7.57192419	7.548820735	7.606548701	7.672025567	7.386963321	7.596503662	7.57192419	7.43450318	7.453180061	7.434264509	7.427889262	7.557896435	7.464756264	7.287341788	7.567959362	7.477860498	6.958209409	7.437021444	7.45265443	7.497771027	7.413353578	7.519774936	7.474879338	7.355380863	7.515277814	7.73869872	7.075937434	8.129366839	7.613904922	7.375860987	8.492352812	8.17954405	8.398551131	8.956801817	8.623878611	8.13522897	7.647922864	7.50017741	7.789666607	7.427889262	7.557896435	7.464756264
1416321_s_at	5.573319762	5.355038051	5.475235484	5.590338547	5.472435255	5.605373465	5.59640978	5.422596725	5.561470712	5.590338547	5.472435255	5.605373465	5.892142132	5.456932469	5.67193194	6.004912765	5.623786096	5.559021282	5.803128022	5.698554882	5.535155914	5.6863134	5.542514376	5.605722263	5.667910612	5.664773114	5.750984716	5.660332566	5.63498652	5.693175003	5.738339133	5.443547994	5.540407304	6.067971561	6.129962681	8.511929466	8.668874196	8.562619887	8.006264762	7.984359341	7.605030159	5.582724268	5.614703172	5.412513705	6.004912765	5.623786096	5.559021282
1416322_at	7.837289482	7.556587943	7.643092643	7.811826921	7.880951655	7.814588284	7.587800971	7.725791226	7.648195592	7.811826921	7.880951655	7.814588284	8.136715856	7.766508962	7.993438676	8.083881944	7.881454723	7.860584308	7.983403874	7.737760064	7.733755895	7.945040285	7.534567256	7.820916402	7.769621038	7.771384309	7.896889299	7.587120796	7.675612953	7.635361087	8.143597429	8.143437821	7.668185107	7.801770385	7.960319779	7.581859503	8.412268384	7.60716109	7.82487911	7.890004432	8.036752257	8.012242396	8.250225534	7.688462878	8.083881944	7.881454723	7.860584308
1416323_at	7.589311044	7.518898842	7.483317162	7.462639282	7.396484851	7.461767481	7.437852998	7.425612661	7.473887692	7.462639282	7.396484851	7.461767481	7.377872176	7.480479202	7.392467056	7.320386421	7.462587616	7.413591808	6.904480249	7.920489999	7.893382057	7.320467498	7.69385271	7.961340257	7.803159152	7.78688149	7.753864054	7.822376615	7.768326027	7.792566385	6.784206691	7.232206643	7.123050425	6.877416217	7.149846791	8.574322523	7.472488954	7.688032161	7.022347973	7.149861723	7.278142685	7.413531113	7.346326905	7.437228677	7.320386421	7.462587616	7.413591808
1416324_s_at	7.834983578	7.934274549	7.780946583	7.925677033	7.858745832	7.844750082	8.097985914	7.98389488	7.874087652	7.925677033	7.858745832	7.844750082	7.78058982	7.652001124	7.799143517	7.551379222	7.650945458	7.692998755	7.38657896	8.1607747	8.165817464	7.346368119	7.876546684	8.152046827	8.255084689	8.158753222	7.962087246	8.143900785	8.195225102	8.162903719	7.821510637	8.140637506	7.93830284	7.017660002	7.779254526	9.100725349	8.45071974	8.736692632	8.844129664	8.246074449	8.154600588	7.856019979	7.292840271	7.751150103	7.551379222	7.650945458	7.692998755
1416325_at	4.213767589	4.22206563	4.194226307	4.260965464	4.184864833	4.223531636	4.3814993	4.264627682	4.234170017	4.260965464	4.184864833	4.223531636	4.306793253	4.244615886	4.342888508	4.29545385	4.303815726	4.231826219	4.286280913	4.167748269	4.203316205	4.302296609	4.166383957	4.106583248	4.238460087	4.264256928	4.283393461	4.23005684	4.252064488	4.126334062	4.073383867	4.495586156	4.725839332	4.617369552	4.2082865	4.306205431	4.478469802	4.261766141	5.738747194	7.058297357	5.82395695	4.212464051	4.267786752	4.28447596	4.29545385	4.303815726	4.231826219
1416326_at	9.01591674	8.900810171	9.462436204	8.864279352	8.830957513	8.884972574	8.894538349	8.935051665	8.895567293	8.864279352	8.830957513	8.884972574	9.211502588	9.503937149	9.331879007	8.725364215	9.021101015	8.84541587	9.133424137	9.059460334	8.832246088	8.519876505	8.188435028	8.486035767	8.524169166	8.517450228	8.387536731	8.08244043	8.229048099	8.103967061	8.135510778	8.235083448	8.132441429	7.405124178	7.732056853	11.81991287	11.99466022	11.9073473	11.02177199	11.12206047	11.08104401	9.479432519	9.476321418	9.631842361	8.725364215	9.021101015	8.84541587
1416327_at	9.928947413	9.843514279	9.94451811	9.770835079	9.802019486	10.01363332	9.87107259	9.827446395	9.868015294	9.770835079	9.802019486	10.01363332	9.955062457	9.801669079	9.88628586	10.0108911	9.88987792	9.948683886	9.764032707	10.05008931	9.933024099	9.970680861	9.97049709	9.977188889	9.847313009	9.937493197	9.886917508	9.907978236	9.972980232	9.899168573	10.31437879	9.954278223	10.48111946	10.01786548	10.26926727	9.557692893	10.08964815	9.512309006	9.386342828	9.399393948	9.46582431	9.875014839	9.812771186	9.747165553	10.0108911	9.88987792	9.948683886
1416328_a_at	10.03669047	10.06283093	10.23590882	9.824513895	9.848866878	9.953681609	9.957406177	10.01384975	10.04449506	9.824513895	9.848866878	9.953681609	10.12835542	9.907531613	9.834008677	10.10463359	9.854297982	9.854089558	9.396796314	9.460080348	9.427629195	9.205881098	9.175130221	9.13599406	9.336379255	9.353359949	9.35409148	9.057486537	9.200239341	9.237340894	10.8815861	10.05761565	10.5124795	9.395191686	9.167524989	11.19134522	11.18244704	11.07696111	11.41027	11.33241108	11.05163573	10.12418261	10.10737237	10.05526162	10.10463359	9.854297982	9.854089558
1416329_at	10.46573085	10.50023309	10.33771143	10.27224938	10.33771143	10.3670679	10.31770193	10.32379301	10.33771143	10.27224938	10.33771143	10.3670679	9.994036499	10.17906532	10.18511343	9.962778372	10.27598904	10.15422755	10.43973761	10.35819437	10.54376455	10.12904422	10.35869355	10.48720342	10.5826007	10.39484665	10.42902285	10.56090518	10.52877195	10.59881572	9.906001612	9.92649067	10.01977648	9.396524549	9.766241734	11.1620405	10.94573317	11.02060542	10.90888327	10.6339619	10.49155773	10.17296461	10.1394141	10.45919296	9.962778372	10.27598904	10.15422755
1416330_at	10.1612306	10.12575472	10.25508582	10.12209932	10.06124454	10.24392507	10.14472739	10.18450626	10.30825915	10.12209932	10.06124454	10.24392507	9.993621973	10.18616864	10.22755409	9.965831476	10.02544174	9.968782822	9.639130069	10.2740996	10.27122462	9.948057072	10.17289356	10.08113319	10.30341859	10.36237727	10.26863001	10.26503947	10.34486956	10.318242	11.30820573	10.84540612	11.43967248	11.82826758	11.94103966	10.73112578	10.72419191	10.65158758	10.23970248	10.63215111	10.7103431	10.26863001	10.17368184	10.15626679	9.965831476	10.02544174	9.968782822
1416331_a_at	9.44180958	9.319907373	9.177607492	9.364845649	9.242131525	9.047010568	9.324503265	9.320254299	9.038901987	9.364845649	9.242131525	9.047010568	9.129282519	9.163509472	9.251724704	9.151239708	9.277940462	9.240322219	8.768509	9.184464467	9.232984659	8.827024099	9.055143878	9.236626327	9.259841192	9.208836142	9.126442333	9.198611004	9.169403564	9.073958274	9.250639115	9.385667394	9.00788143	9.232407679	9.447054554	9.02334948	9.112286596	8.903676412	9.183339167	8.982493998	9.184464467	9.165974222	9.277534492	9.19092242	9.151239708	9.277940462	9.240322219
1416332_at	7.32199232	7.519220719	7.60324419	7.511612318	7.4506562	7.474737223	7.371395275	7.228170252	7.286402298	7.511612318	7.4506562	7.474737223	7.10758308	7.35338512	7.495586946	7.522827721	7.410794183	7.440296546	7.560541459	8.231601312	8.437968802	8.179220548	7.894036825	8.470829688	8.373274981	8.314942728	8.390564758	8.304910637	8.246913046	8.33326216	9.346673252	7.980674319	9.73804884	8.07498583	8.777475256	9.805057471	9.059400013	9.185969562	8.436255807	8.554243029	8.066178082	7.106836563	7.297256444	7.406368298	7.522827721	7.410794183	7.440296546
1416333_at	7.839209495	7.755186286	7.908952815	8.070828425	7.984397514	7.948312282	7.957197431	7.621219276	7.854150676	8.070828425	7.984397514	7.948312282	8.220353822	8.19695937	8.053777783	8.073405006	8.011891975	8.030954725	8.057668602	8.060258935	8.212357006	8.157971486	8.000171709	8.097434403	7.977309679	7.789056464	7.795478058	8.010884459	7.966381315	7.791652342	8.126610817	8.105806533	8.121029643	7.964072257	7.859255018	7.571250412	7.679345684	7.337902497	7.983482638	7.956780447	7.818381201	7.981630281	8.227154185	7.879726919	8.073405006	8.011891975	8.030954725
1416334_at	5.828549141	5.977080978	5.912303599	6.117641692	6.077460912	5.893758739	5.693357999	5.993504477	5.791267408	6.117641692	6.077460912	5.893758739	6.175055219	5.922440376	5.690772441	6.252136572	6.132577281	5.952467039	6.5977494	6.34712928	6.291991239	6.792353186	6.091852375	6.129670837	6.264806614	6.247264517	6.093659552	6.127388575	5.926612972	6.065408565	6.255769115	6.879998236	6.592164274	6.650051966	6.992985641	7.210447276	7.347951857	7.241735186	6.420577217	6.868228487	6.916231261	6.032037004	6.165712368	5.904926932	6.252136572	6.132577281	5.952467039
1416335_at	13.51144561	13.5007775	13.50126274	13.30800832	13.4010186	13.58562071	13.42478364	13.41205216	13.46347143	13.30800832	13.4010186	13.58562071	13.43956262	13.36780207	13.29891387	13.50123489	13.34367658	13.33584329	13.14178291	13.21768285	13.20397794	13.30872554	13.06543998	13.23491553	13.27485323	13.30785614	13.26810973	13.31159691	13.40041925	13.32105148	12.10853748	12.48036982	11.66137363	11.87213401	12.35786211	11.81450652	12.07542509	11.89960104	11.01437371	11.14838021	11.23225177	13.45952951	13.23068257	13.27975332	13.50123489	13.34367658	13.33584329
1416336_s_at	10.7682648	10.78605073	10.60293878	10.66952725	10.6494269	10.79036935	10.65326219	10.72660632	10.60593173	10.66952725	10.6494269	10.79036935	10.72682327	10.52138959	10.5994681	10.79856846	10.64681928	10.82193599	10.31986795	10.62658142	10.64205843	10.77587506	10.67496602	10.87503109	10.80690704	10.77180723	10.9694987	10.89126471	10.79884582	10.81768233	10.65017313	10.01173153	10.52797982	9.369583415	9.142324453	10.12452088	10.15483012	10.08555492	9.783487887	9.553298538	9.416786845	10.67484224	10.34704116	10.53313041	10.79856846	10.64681928	10.82193599
1416337_at	10.03171401	10.07711954	9.910971743	9.756271315	9.748542268	9.811053221	9.994055742	9.874893921	10.00433498	9.756271315	9.748542268	9.811053221	9.760244979	9.987626567	9.91099038	9.846058702	9.803428174	9.852522101	9.488555038	9.523158034	9.543326513	9.359043501	9.66514008	9.656289011	9.921401983	9.814021496	10.00692739	9.830895147	9.796531262	9.955235061	9.454730525	9.536215575	9.435919925	10.65120661	10.67354892	10.66919747	10.36736784	10.627178	10.90324429	10.92195964	10.87820686	9.740954845	9.838319855	9.852522101	9.846058702	9.803428174	9.852522101
1416338_at	9.429127034	9.37114761	9.292113665	9.357999481	9.321862476	9.462406003	9.412259643	9.36371773	9.55820098	9.357999481	9.321862476	9.462406003	9.29249247	9.30915935	9.323153734	9.36053113	9.413359307	9.238685139	9.423259968	9.229422554	9.171264456	9.412544491	9.178102905	9.266616232	9.444404547	9.460292767	9.319836966	9.409151532	9.487195642	9.504618856	8.763938131	8.612289109	8.509503796	8.458558602	8.50271441	7.997089905	8.415622656	8.028976247	7.809279552	7.970911354	7.982010505	9.355573103	9.141790387	9.309395752	9.36053113	9.413359307	9.238685139
1416339_a_at	10.08298622	9.9345435	9.869094283	9.926753034	10.00332474	10.0499512	9.942393399	9.885235885	9.940986653	9.926753034	10.00332474	10.0499512	9.8676423	9.790913933	9.857963878	9.742569643	9.795447443	9.89087535	9.727356293	9.847420481	9.757218931	9.810603487	9.79997522	9.777275428	9.798991874	9.810805362	9.710437154	9.814550904	9.852185771	9.850380531	8.934461283	9.562248702	9.038652656	8.038151837	8.901744115	9.099126787	8.972236069	8.967940346	7.793272129	8.089659864	8.423916724	9.802378965	9.831103087	9.789142058	9.742569643	9.795447443	9.89087535
1416340_a_at	9.016328217	8.893230023	9.050580013	8.96687849	9.001179428	9.211250023	8.888777747	8.85777778	8.875444392	8.96687849	9.001179428	9.211250023	8.987227703	8.85777778	8.912624716	8.879789898	8.801663246	8.732514392	9.112135121	8.816373101	8.969419996	9.004718206	8.740018789	9.066458165	8.950379306	8.933476401	8.863012444	8.990552296	9.066687631	8.898308124	8.944793551	9.063365768	8.775223767	8.230541724	8.475985927	9.093034477	9.055623966	8.933476401	8.710407658	8.757858573	8.556185617	9.071481994	9.131664299	8.912795497	8.879789898	8.801663246	8.732514392
1416341_at	9.910562017	9.925959009	9.95354375	10.01279305	9.860477256	10.01140062	9.966254753	10.10177099	10.14658167	10.01279305	9.860477256	10.01140062	10.07995511	9.696858217	9.780237361	10.08635628	9.920937044	9.952704502	9.642593082	9.905822793	9.766973008	9.779107119	9.849514014	9.881191758	10.16511357	10.09604604	10.04293268	10.18229861	10.17615588	10.11221751	10.18821448	9.819655688	10.14732019	9.732715194	10.14586955	9.020024082	8.855355802	8.753969323	8.580135054	8.733647494	8.798916028	9.986351662	9.516130737	9.733765135	10.08635628	9.920937044	9.952704502
1416342_at	6.751518399	6.906219152	6.445630501	6.736647634	6.866173594	6.494058825	6.852304887	6.733233854	6.429465313	6.736647634	6.866173594	6.494058825	6.841882083	7.275298027	7.27515409	6.63851116	6.931556272	6.83015322	6.016022294	6.046219798	6.23553431	6.345849084	6.416839015	6.129208391	6.314779327	6.354161017	6.384675388	6.325080922	6.246071645	6.189691801	6.498014484	7.646761615	6.50619302	7.712751781	7.665856906	9.855458119	11.23502871	10.78768863	9.487043504	10.01701296	9.705012987	6.639173369	6.733233854	6.741024736	6.63851116	6.931556272	6.83015322
1416343_a_at	7.586656635	7.690366243	8.074073754	7.022277361	7.169968234	7.357648542	7.36715016	7.411672542	7.231065257	7.022277361	7.169968234	7.357648542	7.086278037	7.822309654	7.647209947	6.863358982	7.304411178	7.404576099	6.183495999	7.474635086	7.615250634	6.668323596	7.451007412	7.507259228	7.121282811	7.306588154	7.105907047	6.847746082	7.128788517	6.925534945	7.23582946	6.29332328	7.511927633	7.169130518	6.880492785	9.741421974	8.671106312	8.847565935	9.718232661	9.388445553	9.485627056	7.597012975	7.547664517	7.889511159	6.863358982	7.304411178	7.404576099
1416344_at	8.596108952	8.490493569	8.540737818	8.2870361	8.115135875	8.102377275	8.17877998	8.16599162	8.11803392	8.2870361	8.115135875	8.102377275	8.02069085	8.640336456	8.522525268	7.608758315	8.114372055	8.125559681	7.970453085	7.943081405	8.085189669	7.285303443	7.820919241	7.663626786	8.005241521	7.956268673	8.10201955	7.684463042	7.86997641	7.865250018	8.636168394	7.520048117	8.782716719	8.385156932	7.89483474	10.83447784	10.32474525	10.52710083	11.1217178	10.82724616	10.7148053	8.200149644	8.710358468	8.869827358	7.608758315	8.114372055	8.125559681
1416345_at	10.79100261	10.78037393	10.94147757	10.84869476	10.93637046	11.04159829	10.86653624	10.79151417	10.92359658	10.84869476	10.93637046	11.04159829	10.49085748	10.57065236	10.50229558	10.94782507	10.85616479	10.86748737	10.41441441	10.21429223	9.67854457	10.27947594	10.08553199	10.17478226	10.1285537	10.2806681	10.23848325	10.21635937	10.39614315	10.3222515	10.01697005	9.603514338	10.08056884	9.01922951	8.860983876	10.17993431	10.02206582	10.23697893	10.94577198	10.88819645	10.60926566	10.64252617	10.53170421	10.53389991	10.94782507	10.85616479	10.86748737
1416346_at	10.14559934	10.06906842	10.31447301	10.29760758	10.39448688	10.50728789	10.16658468	10.21932917	10.22766642	10.29760758	10.39448688	10.50728789	10.17060168	9.738317207	9.757636819	10.47023215	10.11898265	10.06345731	9.120278632	9.500921596	9.342035615	9.606652001	9.221622872	9.527131474	9.690594832	9.628052228	9.532135636	9.692951553	9.710671735	9.598527921	9.492617294	8.603783045	9.410742413	8.096757413	8.172936096	9.808061722	9.184766937	9.358926832	9.723896986	9.540273244	9.321179855	10.14312475	9.61083217	9.726526664	10.47023215	10.11898265	10.06345731
1416347_at	9.092767381	8.9979118	9.016515277	8.913859436	8.985081069	9.106354079	9.107737675	9.235950242	9.084152749	8.913859436	8.985081069	9.106354079	9.148793985	9.002875259	8.989865274	8.895307315	8.776652239	8.880120243	9.576291186	9.443615611	9.286849632	9.586960513	9.394801896	9.549268757	9.289883638	9.312783589	9.361895267	9.424055585	9.351041367	9.425076327	8.560214167	9.052944851	8.620395132	8.479145463	8.613893224	7.870964123	8.451524896	8.062979581	7.33949405	7.761820569	7.878684531	9.166506822	8.719539769	8.937955094	8.895307315	8.776652239	8.880120243
1416348_at	7.898334481	7.807290198	7.754503121	7.733485808	7.73163501	7.935574594	7.935679004	7.799214986	7.735942597	7.733485808	7.73163501	7.935574594	7.822786997	7.629624023	7.461118668	7.73108098	7.664592293	7.600382842	7.447803993	7.851338438	7.954618504	7.964183543	8.025368547	8.221793229	8.059847751	7.979090907	7.774349237	8.113277249	7.890683591	7.793466526	7.081790228	7.509126664	6.704931184	6.402169623	7.087445452	6.120748529	6.16958433	5.701261229	6.438266458	6.40389313	6.507619315	7.727970758	7.576839359	7.614212508	7.73108098	7.664592293	7.600382842
1416349_at	9.998747579	9.990864685	10.10924937	9.968721616	10.06153723	10.13803822	9.945716243	10.03328739	10.21792787	9.968721616	10.06153723	10.13803822	10.06153723	9.756576572	9.903177236	10.08966874	9.93030956	9.737218485	10.55841548	10.54214625	10.34623254	10.77993534	10.40116215	10.35419881	10.68092472	10.77510334	10.59374652	10.72088541	10.82212872	10.79505164	9.893329573	9.887298507	10.01573249	9.499782449	9.341806123	8.262616157	8.601325346	8.195084036	8.452811944	8.437221144	8.686567648	10.12349568	9.845802159	9.83982162	10.08966874	9.93030956	9.737218485
1416350_at	6.814194479	7.240144558	6.969600806	6.916704523	6.95148746	7.137445822	7.037469992	6.875356835	6.773586246	6.916704523	6.95148746	7.137445822	6.813369185	6.63973074	6.826689815	6.990185645	6.86264101	6.737816363	6.720032748	6.706101578	6.708072411	6.985680086	6.708072411	6.667990558	6.708072411	6.449147787	6.636501187	6.578827116	6.64337286	6.522368289	6.329690967	6.708072411	6.481424039	6.095504231	6.193294898	6.153949295	5.694576938	5.735602903	6.626610224	6.763198095	7.066903792	6.650894261	7.087542981	6.723010854	6.990185645	6.86264101	6.737816363
1416351_at	10.40728684	10.39514251	10.37917749	10.32385422	10.32485946	10.39572462	10.40353739	10.36848009	10.3776917	10.32385422	10.32485946	10.39572462	10.31895311	10.32149209	10.41511547	10.28111424	10.11528929	10.18761788	10.21365838	10.06734637	9.831256267	9.990683166	9.890418663	10.0317969	9.919860445	9.925887003	9.837989602	9.95189688	9.937241751	9.963487739	9.168342472	8.923196453	8.779106601	10.21066646	10.31499462	9.938012125	10.03855577	9.939772421	9.89518435	9.618042641	9.64148313	10.41232824	10.32776651	10.41501839	10.28111424	10.11528929	10.18761788
1416352_s_at	10.95529097	10.78618678	10.85041556	10.81103649	10.78186886	10.73025821	10.67370964	10.77309079	10.77475123	10.81103649	10.78186886	10.73025821	10.54250494	10.86203836	10.85876553	10.4901032	10.72961632	10.55814506	10.89304215	11.00258442	11.24544727	10.89096541	10.9127172	10.95397534	11.13391217	11.18778517	11.15709627	11.03966841	11.09842026	11.02777117	11.1640414	11.20429798	10.68383794	11.60860522	12.34376073	9.733794916	10.07702802	9.976050519	9.954939344	9.770921722	10.05497339	10.85781185	10.9539315	10.89059981	10.4901032	10.72961632	10.55814506
1416353_at	8.587536015	8.475237007	8.444575143	8.35420824	8.535267467	8.586464673	8.609173564	8.583558335	8.474082152	8.35420824	8.535267467	8.586464673	8.697955264	8.471641258	8.501174561	8.546690495	8.502929307	8.473032546	8.698777873	8.616915575	8.712202834	8.972577544	8.764611907	8.74473057	8.741333749	8.789610253	8.653184448	8.826622563	8.725382188	8.725423292	8.694262308	8.699065561	8.430609439	8.226955198	9.005606042	8.174436654	8.596201958	7.989395405	8.094282965	7.908441135	8.199939338	8.628070447	8.512332154	8.492072021	8.546690495	8.502929307	8.473032546
1416354_at	9.765796586	9.763084782	9.633388414	9.725443398	9.73847261	9.663770114	9.608169355	9.624780104	9.619350779	9.725443398	9.73847261	9.663770114	9.493797346	9.548961028	9.626388242	9.569396813	9.576983205	9.687547856	10.12542243	10.21110307	10.24417677	10.06883435	10.21479105	10.2958506	9.968004792	9.884390013	9.874478572	9.914621315	10.05538466	10.04350056	9.81562061	9.734062268	9.848849203	8.938748852	8.565508219	9.653814801	9.221197981	9.335329412	8.542669919	8.866882296	8.418225408	9.439675642	9.636767785	9.601403305	9.569396813	9.576983205	9.687547856
1416355_at	5.829196254	5.952083239	5.83180523	6.057224425	5.956254868	5.850187574	6.076387679	5.887453941	5.7426571	6.057224425	5.956254868	5.850187574	5.948557914	5.885962345	5.960234713	5.692135101	5.892941318	6.124339356	5.71149063	6.389296512	6.338778385	5.989056118	6.959078813	6.590251177	6.392979119	6.485727671	6.379545749	6.447709469	6.215814707	6.132773423	6.6845059	6.745385389	7.853659015	6.679465349	6.432067739	5.699662262	5.757609618	5.641500964	5.437343524	5.209504407	5.649847238	5.874379145	6.125133801	6.15665788	5.692135101	5.892941318	6.124339356
1416356_at	8.117577923	8.075659841	8.276540479	7.744053315	8.116997083	8.384344339	8.111261004	8.09249507	8.464403602	7.744053315	8.116997083	8.384344339	8.157852075	7.912303482	8.060668142	7.924954551	8.00890451	7.946053291	8.248808163	8.05307545	8.145662043	8.405732877	8.338409325	8.272640818	8.498576921	8.439094291	8.506623923	8.570572715	8.463288255	8.537319129	8.395296421	7.318755821	8.589271321	7.80991797	7.78715277	7.437595876	8.331821585	8.570779114	7.100761857	7.479656318	6.972284409	8.252087849	7.75575776	7.93540254	7.924954551	8.00890451	7.946053291
1416357_a_at	7.390018723	7.160178653	7.437717682	7.501818362	7.361933001	7.502673686	7.70545668	7.73723555	7.704417043	7.501818362	7.361933001	7.502673686	7.73344964	7.671908347	7.934746779	7.451109523	7.654474543	7.505621601	7.48701801	7.739783872	7.991107806	7.593543956	7.872638884	7.931441904	7.629796774	7.793349911	7.525607863	7.640879158	7.81005923	7.707205133	7.180406161	7.558439977	6.770016919	7.557963647	7.501237275	9.275404645	9.192551675	9.234548745	7.46604341	8.548196113	7.978517165	7.420168135	7.432419072	7.542641727	7.451109523	7.654474543	7.505621601
1416358_at	8.428764324	8.19078362	8.289259061	8.308713284	8.301904889	8.350400533	8.13835212	8.142684571	8.241656947	8.308713284	8.301904889	8.350400533	8.166147385	7.922958773	7.969626407	8.143320419	8.268718865	8.110772249	8.049328918	8.094799238	8.071374491	8.206438779	7.875719252	7.973645797	8.174571865	8.184168573	8.010472588	8.22273793	8.112138436	8.147451177	7.569812851	7.913547613	7.427324324	7.214883178	7.012039441	7.066874006	7.415016927	7.034474369	7.142049194	7.369795035	7.334804594	8.179758926	8.213897992	8.032153346	8.143320419	8.268718865	8.110772249
1416359_at	9.81549343	9.765230686	9.504182003	9.620922485	9.674652705	9.587389966	9.523993912	9.784942928	9.519141677	9.620922485	9.674652705	9.587389966	9.124293641	9.608682533	9.497664911	9.060076535	9.727623052	9.783748589	8.633781055	9.146329613	9.260220407	8.515402621	9.065988374	9.100115574	9.443529934	9.469348854	9.387871072	9.639493124	9.49543133	9.490060115	8.5176805	8.670715916	8.770784943	8.820124693	8.743905017	10.47492095	10.62579296	10.72638537	9.601097288	9.840864961	9.617347488	9.28088786	9.608633752	9.75674629	9.060076535	9.727623052	9.783748589
1416360_at	8.245257867	8.550413508	8.484875746	8.489570222	8.263215273	8.361149976	8.501739862	8.246234397	8.107362182	8.489570222	8.263215273	8.361149976	8.215273359	8.116985404	8.115656178	8.107362182	8.307667288	8.310896736	7.575692826	8.076691854	8.054683382	7.437188698	8.044072761	8.221303088	8.293298863	8.218102414	8.175045117	8.137242654	8.258105975	8.231765289	7.408823441	7.713731573	7.56833737	8.035505455	7.93702812	7.374108257	7.710033161	7.317280851	7.406013999	7.552659567	7.312841714	8.199185165	8.024897074	8.265133227	8.107362182	8.307667288	8.310896736
[truncated: 44,410 more rows]
